# Supplementary material for: Metacognitive ability predicts learning cue-stimulus associations in the absence of external feedback
Source: Sci Rep. 2018 Apr 4;8:5602. doi: 10.1038/s41598-018-23936-9 (PMC5884814; doi:10.1038/s41598-018-23936-9)
Supplement: Supplementary file 3 — Dataset 1 [file 41598_2018_23936_MOESM3_ESM.xlsx]

## Sheet: D
subject	group	order	ntrials	type_task	cues	stimulus	key	xc	resp_acc	resp_rt	conf_ans	conf_rt
1101	1	1	1	1	NaN	0	1	7	0	9.1403	0.5	3.5831
1101	1	1	2	1	NaN	0	0	18	1	0.82535	0.6	5.2524
1101	1	1	3	1	NaN	1	0	2	0	1.1483	0.6	3.0712
1101	1	1	4	1	NaN	0	0	52	1	0.78744	0.8	2.8381
1101	1	1	5	1	NaN	1	1	16	1	0.72604	0.7	2.1105
1101	1	1	6	1	NaN	1	0	5	0	1.4625	0.5	2.3217
1101	1	1	7	1	NaN	1	1	51	1	0.98412	0.8	3.8504
1101	1	1	8	1	NaN	0	1	5	0	0.68978	0.5	3.1935
1101	1	1	9	1	NaN	1	1	17	1	1.2954	0.6	2.6399
1101	1	1	10	1	NaN	0	0	50	1	0.97938	0.7	1.7102
1101	1	1	11	1	NaN	0	1	3	0	2.0228	0.5	2.3701
1101	1	1	12	1	NaN	1	1	52	1	0.73906	0.9	2.2459
1101	1	1	13	1	NaN	0	0	1	1	1.2364	0.5	1.4896
1101	1	1	14	1	NaN	0	0	3	1	0.97561	0.6	1.7436
1101	1	1	15	1	NaN	0	0	51	1	0.71989	0.9	4.7389
1101	1	1	16	1	NaN	0	1	17	0	0.95991	0.5	2.1167
1101	1	1	17	1	NaN	0	0	54	1	0.94181	0.8	1.8002
1101	1	1	18	1	NaN	0	0	2	1	1.2633	0.6	1.6825
1101	1	1	19	1	NaN	1	0	4	0	0.68178	0.6	1.5595
1101	1	1	20	1	NaN	0	0	19	1	0.95091	0.6	1.4444
1101	1	1	21	1	NaN	1	0	14	0	0.73136	0.6	1.2512
1101	1	1	22	1	NaN	1	1	54	1	0.8354	0.8	1.6166
1101	1	1	23	1	NaN	1	1	50	1	1.116	0.8	1.8013
1101	1	1	24	1	NaN	1	0	15	0	1.4824	0.7	2.1519
1101	1	1	25	1	NaN	0	0	15	1	0.92845	0.6	1.3206
1101	1	1	26	1	NaN	0	0	6	1	0.92848	0.6	1.257
1101	1	1	27	1	NaN	1	1	53	1	0.58431	0.8	1.6754
1101	1	1	28	1	NaN	1	1	14	1	0.99196	0.5	1.414
1101	1	1	29	1	NaN	1	1	1	1	0.75181	0.6	1.7255
1101	1	1	30	1	NaN	0	0	16	1	0.89111	0.8	1.7945
1101	1	1	31	1	NaN	1	0	8	0	0.64644	0.5	1.8622
1101	1	1	32	1	NaN	1	1	7	1	1.0884	0.6	2.7128
1101	1	1	33	1	NaN	0	0	20	1	0.68848	0.6	1.2725
1101	1	1	34	1	NaN	0	0	8	1	0.69254	0.5	1.8283
1101	1	1	35	1	NaN	0	0	53	1	0.79848	0.7	1.2841
1101	1	1	36	1	NaN	0	0	18	1	0.92422	0.7	1.2492
1101	1	1	37	1	NaN	1	1	20	1	0.97211	0.7	1.6764
1101	1	1	38	1	NaN	1	1	4	1	1.5833	0.6	2.2502
1101	1	1	39	1	NaN	0	1	6	0	1.2951	0.6	1.3994
1101	1	1	40	1	NaN	1	1	19	1	0.73494	0.8	2.911
1101	1	1	41	2	NaN	1	1	50	1	0.64099	0.7	1.5985
1101	1	1	42	2	NaN	1	1	50	1	1.1996	0.7	3.5013
1101	1	1	43	2	NaN	1	1	50	1	0.91165	0.7	3.9411
1101	1	1	44	2	NaN	0	0	50	1	0.63403	0.8	4.7753
1101	1	1	45	2	NaN	1	1	50	1	0.60522	0.9	3.3168
1101	1	1	46	2	NaN	0	0	50	1	0.67686	0.9	1.6977
1101	1	1	47	2	NaN	1	1	30	1	0.83283	0.8	2.3421
1101	1	1	48	2	NaN	0	0	50	1	0.66373	0.8	2.1868
1101	1	1	49	2	NaN	0	0	30	1	0.82045	0.5	2.7916
1101	1	1	50	2	NaN	0	0	10	1	0.89701	0.5	1.2572
1101	1	1	51	2	NaN	0	0	1	1	0.90169	0.6	2.3442
1101	1	1	52	2	NaN	1	1	10	1	0.87955	0.5	1.357
1101	1	1	53	2	NaN	1	1	1	1	0.81734	0.5	0.95348
1101	1	1	54	2	NaN	0	0	1	1	0.78419	0.5	0.97071
1101	1	1	55	2	NaN	1	1	1	1	0.71989	0.6	1.3056
1101	1	1	56	2	NaN	0	1	1	0	0.60013	0.5	1.1816
1101	1	1	57	2	NaN	0	0	21	1	0.58004	0.7	2.527
1101	1	1	58	2	NaN	0	0	21	1	0.61409	0.6	2.8063
1101	1	1	59	2	NaN	0	0	1	1	0.8643	0.6	2.227
1101	1	1	60	2	NaN	1	1	1	1	0.77812	0.6	1.1732
1101	1	1	61	2	NaN	0	1	1	0	0.81426	0.5	1.2946
1101	1	1	62	2	NaN	1	1	1	1	1.0399	0.5	1.2453
1101	1	1	63	2	NaN	0	0	21	1	0.7593	0.6	1.7885
1101	1	1	64	2	NaN	0	0	21	1	1.23	0.6	1.7368
1101	1	1	65	2	NaN	0	0	5	1	0.95736	0.5	0.93871
1101	1	1	66	2	NaN	0	1	1	0	1.2676	0.5	0.85477
1101	1	1	67	2	NaN	0	0	17	1	0.85864	0.7	3.7655
1101	1	1	68	2	NaN	0	0	17	1	2.0876	0.6	2.2163
1101	1	1	69	2	NaN	0	1	1	0	1.8713	0.5	0.86127
1101	1	1	70	2	NaN	1	1	1	1	1.0136	0.6	1.4545
1101	1	1	71	2	NaN	0	1	17	0	0.75519	0.6	1.0561
1101	1	1	72	2	NaN	1	1	1	1	0.90007	0.6	1.3352
1101	1	1	73	2	NaN	0	1	33	0	0.8138	0.5	1.6138
1101	1	1	74	2	NaN	0	0	49	1	0.57543	0.7	3.9278
1101	1	1	75	2	NaN	1	1	1	1	0.92427	0.5	1.4178
1101	1	1	76	2	NaN	0	0	49	1	0.54473	0.8	2.9794
1101	1	1	77	2	NaN	0	0	33	1	0.94698	0.6	2.6059
1101	1	1	78	2	NaN	1	1	1	1	1.1569	0.5	1.0024
1101	1	1	79	2	NaN	1	0	1	0	0.64935	0.5	3.1213
1101	1	1	80	2	NaN	0	1	17	0	1.1475	0.6	1.0544
1101	1	1	81	2	NaN	0	1	25	0	2.7293	0.5	0.89185
1101	1	1	82	2	NaN	0	0	33	1	0.65003	0.6	1.1464
1101	1	1	83	2	NaN	0	0	33	1	0.65429	0.7	1.4386
1101	1	1	84	2	NaN	0	0	25	1	0.99459	0.7	1.2001
1101	1	1	85	2	NaN	0	0	17	1	0.89531	0.5	1.1354
1101	1	1	86	2	NaN	1	1	17	1	0.79563	0.7	1.7285
1101	1	1	87	2	NaN	1	1	17	1	0.75996	0.8	1.5972
1101	1	1	88	2	NaN	0	1	9	0	0.8917	0.5	1.1082
1101	1	1	89	2	NaN	0	0	17	1	0.55188	0.6	2.0695
1101	1	1	90	2	NaN	0	0	17	1	0.73836	0.5	1.6126
1101	1	1	91	2	NaN	0	0	9	1	0.67255	0.6	1.1904
1101	1	1	92	2	NaN	0	0	1	1	0.64468	0.6	1.2051
1101	1	1	93	2	NaN	1	1	1	1	0.89437	0.6	1.3507
1101	1	1	94	2	NaN	0	1	1	0	1.0934	0.6	0.79764
1101	1	1	95	2	NaN	1	1	1	1	0.67903	0.7	1.3163
1101	1	1	96	2	NaN	0	1	9	0	0.88037	0.5	1.6538
1101	1	1	97	2	NaN	0	0	17	1	0.65788	0.7	2.2286
1101	1	1	98	2	NaN	0	0	17	1	0.91892	0.7	1.4199
1101	1	1	99	2	NaN	1	1	1	1	0.91529	0.6	1.5685
1101	1	1	100	2	NaN	1	1	1	1	1.3778	0.6	1.637
1101	1	1	101	2	NaN	1	1	1	1	0.68948	0.6	1.3451
1101	1	1	102	2	NaN	1	1	1	1	1.4484	0.7	1.9602
1101	1	1	103	2	NaN	1	1	1	1	0.86861	0.7	1.2073
1101	1	1	104	2	NaN	0	1	9	0	0.98213	0.7	1.2811
1101	1	1	105	2	NaN	0	0	17	1	0.95731	0.6	5.7546
1101	1	1	106	2	NaN	0	0	17	1	0.67411	0.7	1.4161
1101	1	1	107	2	NaN	0	0	9	1	1.0046	0.8	3.2203
1101	1	1	108	2	NaN	1	1	1	1	0.99554	0.7	1.6492
1101	1	1	109	2	NaN	0	1	1	0	0.73135	0.7	2.4669
1101	1	1	110	2	NaN	1	1	1	1	3.5157	0.5	1.6039
1101	1	1	111	2	NaN	1	1	1	1	1.2132	0.5	1.6373
1101	1	1	112	2	NaN	0	0	9	1	1.2122	0.5	1.0286
1101	1	1	113	2	NaN	1	0	1	0	0.74939	0.6	1.0482
1101	1	1	114	2	NaN	1	1	9	1	0.84425	0.8	1.5139
1101	1	1	115	2	NaN	1	1	9	1	0.81704	0.8	1.3291
1101	1	1	116	2	NaN	1	1	1	1	0.94674	0.6	1.2452
1101	1	1	117	2	NaN	0	1	9	0	0.91076	0.7	0.95364
1101	1	1	118	2	NaN	0	0	17	1	0.72781	0.9	2.4882
1101	1	1	119	2	NaN	1	1	1	1	0.98889	0.7	3.1755
1101	1	1	120	2	NaN	0	0	17	1	0.77268	0.7	1.2445
1101	1	1	121	2	NaN	0	0	9	1	0.74765	0.5	0.97432
1101	1	1	122	2	NaN	0	1	1	0	0.91701	0.6	1.1942
1101	1	1	123	2	NaN	1	0	1	0	0.85134	0.5	0.8916
1101	1	1	124	2	NaN	1	1	9	1	0.95934	0.5	0.66093
1101	1	1	125	2	NaN	1	1	9	1	1.0093	0.7	1.2654
1101	1	1	126	2	NaN	0	1	9	0	0.79514	0.5	0.96046
1101	1	1	127	2	NaN	0	0	17	1	0.9293	0.6	3.0897
1101	1	1	128	2	NaN	1	0	1	0	0.87848	0.6	2.612
1101	1	1	129	2	NaN	1	1	9	1	0.94214	0.7	1.0646
1101	1	1	130	2	NaN	0	0	17	1	0.67155	0.8	1.3331
1101	1	1	131	2	NaN	0	0	9	1	1.089	0.7	2.6011
1101	1	1	132	2	NaN	1	1	9	1	0.88566	0.7	0.79016
1101	1	1	133	2	NaN	0	1	1	0	1.5673	0.5	0.94381
1101	1	1	134	2	NaN	1	0	1	0	1.2754	0.6	1.2653
1101	1	1	135	2	NaN	0	0	9	1	0.68289	0.6	0.67194
1101	1	1	136	2	NaN	0	1	9	0	1.4088	0.5	5.385
1101	1	1	137	2	NaN	0	0	17	1	0.87907	0.5	1.0122
1101	1	1	138	2	NaN	0	0	17	1	0.78447	0.5	0.67522
1101	1	1	139	2	NaN	0	1	9	0	0.81481	0.6	0.72695
1101	1	1	140	2	NaN	0	1	17	0	0.9395	0.7	1.3738
1101	1	1	141	2	NaN	1	0	9	0	0.80716	0.8	1.4637
1101	1	1	142	2	NaN	1	1	17	1	0.9049	0.8	0.75578
1101	1	1	143	2	NaN	0	1	21	0	0.8043	0.5	1.6896
1101	1	1	144	2	NaN	0	0	25	1	0.71987	0.7	1.8297
1101	1	1	145	2	NaN	0	0	25	1	0.76739	0.7	1.1116
1101	1	1	146	2	NaN	0	0	21	1	0.68608	0.5	1.1182
1101	1	1	147	2	NaN	1	1	17	1	0.6525	0.8	2.4048
1101	1	1	148	2	NaN	1	1	9	1	0.94518	0.5	1.3563
1101	1	1	149	2	NaN	1	0	1	0	0.57332	0.6	1.2295
1101	1	1	150	2	NaN	0	0	17	1	0.7199	0.6	1.3006
1101	1	1	151	2	NaN	1	1	9	1	0.71988	0.7	1.2832
1101	1	1	152	2	NaN	0	0	13	1	0.60489	0.6	0.94079
1101	1	1	153	2	NaN	1	0	9	0	0.7582	0.5	0.98757
1101	1	1	154	2	NaN	0	1	9	0	0.83923	0.5	0.88481
1101	1	1	155	2	NaN	0	0	13	1	0.88616	0.6	2.1183
1101	1	1	156	2	NaN	0	1	13	0	1.5919	0.5	0.79777
1101	1	1	157	2	NaN	0	0	17	1	0.59595	0.6	2.7534
1101	1	1	158	2	NaN	0	0	17	1	1.2728	0.7	2.8543
1101	1	1	159	2	NaN	1	1	17	1	0.8217	0.6	1.0162
1101	1	1	160	2	NaN	1	1	17	1	0.88461	0.6	3.4443
1101	1	1	161	2	NaN	1	1	9	1	1.6862	0.7	1.3907
1101	1	1	162	2	NaN	0	1	13	0	2.0933	0.5	0.86223
1101	1	1	163	2	NaN	0	0	17	1	1.6904	0.9	1.4823
1101	1	1	164	2	NaN	0	0	17	1	0.73966	0.8	1.8546
1101	1	1	165	2	NaN	1	0	1	0	1.1236	0.6	1.5366
1101	1	1	166	2	NaN	0	0	13	1	0.71991	0.6	1.7249
1101	1	1	167	2	NaN	0	0	9	1	0.75345	0.6	1.5745
1101	1	1	168	2	NaN	0	0	5	1	1.6642	0.6	1.7616
1101	1	1	169	2	NaN	1	1	9	1	1.8737	0.8	1.7357
1101	1	1	170	2	NaN	1	1	9	1	0.77453	0.6	1.3508
1101	1	1	171	2	NaN	1	1	1	1	0.8166	0.6	1.0245
1101	1	1	172	2	NaN	0	1	1	0	1.0394	0.5	1.1648
1101	1	1	173	2	NaN	1	1	1	1	2.1529	0.5	0.99078
1101	1	1	174	2	NaN	0	0	5	1	0.86165	0.5	1.0479
1101	1	1	175	2	NaN	1	1	1	1	0.79328	0.8	2.0551
1101	1	1	176	2	NaN	1	0	1	0	0.76555	0.6	1.0139
1101	1	1	177	2	NaN	1	1	9	1	1.0074	0.6	0.71914
1101	1	1	178	2	NaN	0	1	5	0	1.1792	0.5	1.4699
1101	1	1	179	2	NaN	0	0	7	1	0.88753	0.6	1.224
1101	1	1	180	2	NaN	0	0	7	1	0.98793	0.5	1.0148
1101	1	1	181	2	NaN	1	1	9	1	0.90128	0.5	0.64819
1101	1	1	182	2	NaN	0	0	5	1	0.95625	0.6	1.0015
1101	1	1	183	2	NaN	0	1	3	0	1.0802	0.6	0.79004
1101	1	1	184	2	NaN	0	0	5	1	0.69035	0.5	0.57013
1101	1	1	185	2	NaN	0	0	5	1	0.71989	0.5	0.49677
1101	1	1	186	2	NaN	1	1	1	1	1.045	0.5	0.49305
1101	1	1	187	2	NaN	0	1	3	0	0.9393	0.5	0.80616
1101	1	1	188	2	NaN	1	1	1	1	1.7408	0.5	0.42443
1101	1	1	189	2	NaN	0	1	5	0	1.001	0.7	1.1588
1101	1	1	190	2	NaN	0	0	7	1	0.8212	0.5	0.93597
1101	1	1	191	2	NaN	0	1	7	0	0.72404	0.6	1.8978
1101	1	1	192	2	NaN	0	0	9	1	3.5157	0.6	0.68211
1101	1	1	193	2	NaN	0	1	9	0	0.7199	0.5	0.80033
1101	1	1	194	2	NaN	1	1	1	1	0.73999	0.5	0.50298
1101	1	1	195	2	NaN	1	1	1	1	0.95476	0.7	1.0961
1101	1	1	196	2	NaN	0	0	11	1	0.92633	0.8	2.0631
1101	1	1	197	2	NaN	1	1	1	1	3.2624	0.6	1.8768
1101	1	1	198	2	NaN	1	1	1	1	1.7581	0.6	1.068
1101	1	1	199	2	NaN	0	0	11	1	1.9224	0.7	1.0324
1101	1	1	200	2	NaN	1	1	1	1	0.98303	0.5	1.5058
1101	1	1	201	2	NaN	0	0	9	1	0.83006	0.7	1.1769
1101	1	1	202	2	NaN	1	0	1	0	2.7559	0.5	0.8008
1101	1	1	203	2	NaN	0	1	7	0	1.1778	0.6	0.76476
1101	1	1	204	2	NaN	0	0	9	1	0.974	0.5	0.93417
1101	1	1	205	2	NaN	1	1	5	1	0.88725	0.7	0.9595
1101	1	1	206	2	NaN	1	1	5	1	0.73749	1	4.1131
1101	1	1	207	2	NaN	0	1	9	0	1.2356	0.7	1.5131
1101	1	1	208	2	NaN	0	0	11	1	2.556	0.5	0.64398
1101	1	1	209	2	NaN	1	1	1	1	1.6793	0.8	1.8691
1101	1	1	210	2	NaN	1	1	1	1	0.8682	0.8	1.8068
1101	1	1	211	2	NaN	1	1	1	1	1.3525	0.6	1.7741
1101	1	1	212	2	NaN	0	0	11	1	1.9113	0.6	0.94152
1101	1	1	213	2	NaN	1	1	1	1	1.5059	0.5	0.98847
1101	1	1	214	2	NaN	0	0	9	1	1.1683	0.7	1.3606
1101	1	1	215	2	NaN	1	0	1	0	0.82397	0.6	1.3303
1101	1	1	216	2	NaN	1	1	5	1	1.756	0.5	0.95369
1101	1	1	217	2	NaN	1	1	5	1	0.93626	1	2.5285
1101	1	1	218	2	NaN	0	1	7	0	1.5466	0.6	1.1651
1101	1	1	219	2	NaN	0	1	9	0	0.71988	1	2.3723
1101	1	1	220	2	NaN	0	0	11	1	1.1527	0.8	2.4464
1101	1	1	221	2	NaN	1	1	1	1	0.88029	0.7	1.9655
1101	1	1	222	2	NaN	0	0	11	1	0.9083	0.5	0.77546
1101	1	1	223	2	NaN	0	1	9	0	0.97149	0.6	1.4513
1101	1	1	224	2	NaN	0	1	11	0	0.79979	0.6	1.2127
1101	1	1	225	2	NaN	0	1	13	0	0.91285	0.6	1.5023
1101	1	1	226	2	NaN	0	0	15	1	1.0001	0.6	0.85349
1101	1	1	227	2	NaN	1	1	1	1	0.68425	0.5	2.0433
1101	1	1	228	2	NaN	0	0	15	1	0.75526	0.5	1.2327
1101	1	1	229	2	NaN	1	1	1	1	0.7918	0.7	1.2773
1101	1	1	230	2	NaN	0	0	13	1	2.2127	0.5	0.48721
1101	1	1	231	2	NaN	0	0	11	1	1.6376	0.6	0.97939
1101	1	1	232	2	NaN	1	1	1	1	0.78587	0.6	1.0131
1101	1	1	233	2	NaN	0	0	9	1	1.6884	0.5	1.0172
1101	1	1	234	2	NaN	0	0	7	1	0.76512	0.6	2.1652
1101	1	1	235	2	NaN	1	0	1	0	1.2121	0.5	0.53228
1101	1	1	236	2	NaN	0	0	5	1	0.76539	0.6	0.60565
1101	1	1	237	2	NaN	0	0	3	1	1.0153	0.6	0.61525
1101	1	1	238	2	NaN	1	1	5	1	0.77645	0.6	1.5764
1101	1	1	239	2	NaN	1	1	5	1	0.89843	0.7	1.021
1101	1	1	240	2	NaN	1	1	3	1	1.8594	0.6	0.87074
1101	1	1	241	2	NaN	0	0	1	1	1.808	0.5	0.9283
1101	1	1	242	2	NaN	1	0	1	0	0.82183	0.5	0.85679
1101	1	1	243	2	NaN	1	1	3	1	1.1564	0.5	0.67403
1101	1	1	244	2	NaN	1	1	3	1	0.71991	0.7	0.94193
1101	1	1	245	2	NaN	1	1	1	1	0.75133	0.7	0.83676
1101	1	1	246	2	NaN	1	1	1	1	1.2192	0.6	1.1742
1101	1	1	247	2	NaN	0	0	1	1	1.0126	0.6	0.82106
1101	1	1	248	2	NaN	1	0	1	0	1.4622	0.6	0.48895
1101	1	1	249	2	NaN	0	1	1	0	1.2453	0.7	1.1333
1101	1	1	250	2	NaN	1	1	3	1	0.9031	0.7	0.7937
1101	1	1	251	2	NaN	1	0	3	0	1.8591	0.6	1.3578
1101	1	1	252	2	NaN	0	1	3	0	1.7486	0.5	1.6319
1101	1	1	253	2	NaN	1	1	5	1	0.92461	0.6	0.78025
1101	1	1	254	2	NaN	1	1	5	1	0.77651	0.6	0.97668
1101	1	1	255	2	NaN	0	0	5	1	1.2843	0.6	0.46087
1101	1	1	256	2	NaN	0	1	5	0	1.2056	0.6	0.33426
1101	1	1	257	2	NaN	1	1	3	1	0.94284	0.8	1.0897
1101	1	1	258	2	NaN	0	0	7	1	1.3769	0.7	0.88886
1101	1	1	259	2	NaN	1	0	1	0	0.82608	0.7	1.5728
1101	1	1	260	2	NaN	0	0	7	1	1.7052	0.6	1.4445
1101	1	1	261	2	NaN	1	1	3	1	1.3845	0.7	1.3234
1101	1	1	262	2	NaN	0	1	5	0	1.5433	0.5	0.8587
1101	1	1	263	2	NaN	0	1	7	0	1.5108	0.5	0.89195
1101	1	1	264	2	NaN	0	1	9	0	1.0138	0.6	0.91743
1101	1	1	265	2	NaN	1	1	3	1	1.5912	0.6	0.7484
1101	1	1	266	2	NaN	1	1	1	1	2.436	0.6	0.72144
1101	1	1	267	2	NaN	1	1	1	1	1.9227	0.6	0.96848
1101	1	1	268	2	NaN	1	1	1	1	1.5427	0.5	0.53021
1101	1	1	269	2	NaN	0	0	11	1	1.3956	0.6	0.72109
1101	1	1	270	2	NaN	0	0	11	1	2.1545	0.5	1.1683
1101	1	1	271	2	NaN	1	1	1	1	0.88422	0.7	0.88961
1101	1	1	272	2	NaN	1	0	1	0	1.0455	0.6	0.47002
1101	1	1	273	2	NaN	0	1	9	0	2.9425	0.5	0.73105
1101	1	1	274	2	NaN	1	1	3	1	0.96136	0.8	1.5427
1101	1	1	275	2	NaN	0	1	11	0	1.2887	0.6	0.95268
1101	1	1	276	2	NaN	0	0	13	1	0.98611	0.6	2.9965
1101	1	1	277	2	NaN	1	1	3	1	1.9426	0.5	0.818
1101	1	1	278	2	NaN	0	0	13	1	0.78216	0.7	0.76844
1101	1	1	279	2	NaN	1	1	1	1	1.0126	0.6	0.73262
1101	1	1	280	2	NaN	1	0	1	0	0.85965	0.7	1.0703
1101	1	1	281	2	NaN	0	0	11	1	1.2422	0.7	1.3357
1101	1	1	282	2	NaN	1	0	3	0	1.8729	0.6	1.4549
1101	1	1	283	2	NaN	0	0	9	1	0.81688	0.6	0.59275
1101	1	1	284	2	NaN	1	0	5	0	1.2549	0.6	0.43108
1101	1	1	285	2	NaN	0	0	7	1	1.2218	0.7	0.69692
1101	1	1	286	2	NaN	0	0	5	1	0.75677	0.7	0.90588
1101	1	1	287	2	NaN	1	1	7	1	0.88353	0.6	0.58477
1101	1	1	288	2	NaN	0	0	3	1	0.98304	0.7	0.666
1101	1	1	289	2	NaN	1	1	7	1	0.90518	0.5	1.3236
1101	1	1	290	2	NaN	1	1	5	1	1.4773	0.7	0.66648
1101	1	1	291	2	NaN	0	0	1	1	1.305	0.5	0.88424
1101	1	1	292	2	NaN	1	0	3	0	0.96807	0.5	0.30432
1101	1	1	293	2	NaN	0	0	1	1	1.1557	0.5	0.35332
1101	1	1	294	2	NaN	1	1	5	1	0.57826	0.7	1.0612
1101	1	1	295	2	NaN	0	0	1	1	1.1824	0.5	0.56965
1101	1	1	296	2	NaN	0	1	1	0	1.4239	0.7	0.81077
1101	1	1	297	2	NaN	1	1	5	1	1.8307	0.5	0.62046
1101	1	1	298	2	NaN	0	1	3	0	1.4383	0.6	0.77145
1101	1	1	299	2	NaN	0	0	5	1	0.74316	0.5	0.98599
1101	1	1	300	2	NaN	1	0	3	0	0.71987	0.5	0.48636
1101	1	1	301	2	NaN	0	1	5	0	0.96178	0.6	0.35135
1101	1	1	302	2	NaN	1	1	5	1	0.68045	0.8	0.95782
1101	1	1	303	2	NaN	1	1	5	1	0.60732	0.8	1.0953
1101	1	1	304	2	NaN	1	1	3	1	0.76392	0.7	0.95302
1101	1	1	305	2	NaN	1	1	1	1	1.0049	0.6	0.9894
1101	1	1	306	2	NaN	1	1	1	1	0.78001	0.7	1.9031
1101	1	1	307	2	NaN	1	1	1	1	0.75763	0.7	1.0514
1101	1	1	308	2	NaN	0	1	7	0	0.95111	0.6	1.7968
1101	1	1	309	2	NaN	0	0	9	1	1.5825	0.9	3.0654
1101	1	1	310	2	NaN	1	0	1	0	0.89418	0.8	1.142
1101	1	1	311	2	NaN	1	0	3	0	0.77529	0.8	1.0634
1101	1	1	312	2	NaN	1	0	5	0	0.83024	0.6	1.3049
1101	1	1	313	2	NaN	1	0	7	0	0.90898	0.6	0.83974
1101	1	1	314	2	NaN	1	1	9	1	0.80627	0.7	0.99838
1101	1	1	315	2	NaN	1	1	9	1	0.71995	0.7	1.2453
1101	1	1	316	2	NaN	0	1	9	0	1.3693	0.7	0.86588
1101	1	1	317	2	NaN	1	1	7	1	0.65951	0.8	0.98209
1101	1	1	318	2	NaN	1	1	5	1	0.71986	0.7	1.0738
1101	1	1	319	2	NaN	1	1	3	1	0.81148	0.6	1.3235
1101	1	1	320	2	NaN	0	0	11	1	0.75946	0.7	1.837
1101	1	1	321	2	NaN	1	0	1	0	1.3665	0.5	0.99063
1101	1	1	322	2	NaN	1	1	3	1	0.87788	0.6	1.4349
1101	1	1	323	2	NaN	1	1	3	1	1.3592	0.6	1.0847
1101	1	1	324	2	NaN	1	1	1	1	1.1207	0.9	1.1266
1101	1	1	325	2	NaN	1	1	1	1	1.4825	0.7	1.0002
1101	1	1	326	2	NaN	1	1	1	1	0.74617	0.6	1.0204
1101	1	1	327	2	NaN	1	1	1	1	0.8037	0.7	0.72069
1101	1	1	328	2	NaN	1	1	1	1	0.61296	0.7	1.6367
1101	1	1	329	2	NaN	1	1	1	1	0.63278	0.7	0.69446
1101	1	1	330	2	NaN	1	0	1	0	1.1809	0.6	1.4163
1101	1	1	331	2	NaN	1	1	3	1	0.79112	0.6	0.96166
1101	1	1	332	2	NaN	1	1	3	1	0.97111	0.7	1.1071
1101	1	1	333	2	NaN	1	1	1	1	0.80448	0.6	1.4817
1101	1	1	334	2	NaN	1	1	1	1	0.7199	0.6	0.8325
1101	1	1	335	2	NaN	1	1	1	1	0.73238	0.6	0.95693
1101	1	1	336	2	NaN	1	1	1	1	1.2754	0.5	0.88133
1101	1	1	337	2	NaN	1	1	1	1	1.0135	0.5	0.30148
1101	1	1	338	2	NaN	1	0	1	0	1.2497	0.5	0.36125
1101	1	1	339	2	NaN	1	1	3	1	0.84279	0.5	0.64004
1101	1	1	340	2	NaN	1	0	3	0	1.6276	0.5	0.43113
1101	1	1	341	2	NaN	1	0	5	0	0.93373	0.5	1.5655
1101	1	1	342	3	NaN	0	0	13	1	0.67877	0.7	0.90019
1101	1	1	343	3	NaN	0	1	13	0	0.79699	0.7	0.65843
1101	1	1	344	3	NaN	1	0	1	0	0.92597	0.7	0.80643
1101	1	1	345	3	NaN	1	1	1	1	0.66102	0.7	0.49549
1101	1	1	346	3	NaN	1	0	1	0	0.95239	0.6	0.96568
1101	1	1	347	3	NaN	0	1	13	0	0.90324	0.6	0.56185
1101	1	1	348	3	NaN	0	1	13	0	0.72038	0.5	1.0456
1101	1	1	349	3	NaN	1	1	1	1	0.91372	0.8	1.015
1101	1	1	350	3	NaN	1	1	1	1	1.2025	0.8	0.79219
1101	1	1	351	3	NaN	0	0	13	1	0.91861	0.8	0.58012
1101	1	1	352	3	NaN	0	1	13	0	0.79682	0.6	1.5785
1101	1	1	353	3	NaN	0	0	13	1	0.75351	0.6	0.87058
1101	1	1	354	3	NaN	1	1	1	1	2.1707	0.8	1.7788
1101	1	1	355	3	NaN	0	0	13	1	0.63919	0.8	0.8684
1101	1	1	356	3	NaN	1	0	1	0	0.90734	0.7	1.3021
1101	1	1	357	3	NaN	1	1	1	1	0.93767	0.7	1.6338
1101	1	1	358	3	NaN	0	1	13	0	0.71986	0.6	0.7447
1101	1	1	359	3	NaN	1	1	1	1	1.586	0.5	1.0211
1101	1	1	360	3	NaN	0	0	13	1	1.2644	0.9	1.8594
1101	1	1	361	3	NaN	1	1	1	1	1.3147	0.7	3.9199
1101	1	1	362	3	NaN	1	1	1	1	0.83411	0.7	0.91189
1101	1	1	363	3	NaN	0	1	13	0	0.92874	0.7	0.48101
1101	1	1	364	3	NaN	0	1	13	0	0.7939	0.7	1.2638
1101	1	1	365	3	NaN	1	1	1	1	0.75846	0.7	1.7638
1101	1	1	366	3	NaN	0	0	13	1	0.95149	0.8	1.0051
1101	1	1	367	3	NaN	1	1	1	1	1.2679	0.8	0.79858
1101	1	1	368	3	NaN	0	0	13	1	0.74632	0.8	0.53335
1101	1	1	369	3	NaN	1	1	1	1	1.0064	0.6	1.3343
1101	1	1	370	3	NaN	0	0	13	1	2.1756	0.5	1.3205
1101	1	1	371	3	NaN	1	1	1	1	1.7401	0.8	0.89559
1101	1	1	372	3	NaN	1	0	1	0	2.1659	0.8	1.0145
1101	1	1	373	3	NaN	0	0	13	1	1.5594	0.5	1.0213
1101	1	1	374	3	NaN	0	0	13	1	0.98246	0.9	2.7374
1101	1	1	375	3	NaN	1	1	1	1	0.94697	0.9	2.5816
1101	1	1	376	3	NaN	0	1	13	0	0.89324	0.6	1.365
1101	1	1	377	3	NaN	0	0	13	1	0.77406	0.6	0.71031
1101	1	1	378	3	NaN	0	0	13	1	0.69512	0.6	0.4635
1101	1	1	379	3	NaN	1	1	1	1	0.65866	0.7	0.50147
1101	1	1	380	3	NaN	1	1	1	1	0.88967	0.5	1.1377
1101	1	1	381	3	NaN	1	0	1	0	0.65054	0.6	0.54657
1101	1	1	382	3	NaN	1	1	1	1	0.71987	0.6	0.91318
1101	1	1	383	3	NaN	0	0	13	1	0.82907	0.6	0.93597
1101	1	1	384	3	NaN	1	1	1	1	0.79087	0.7	0.88927
1101	1	1	385	3	NaN	0	0	13	1	0.94918	0.5	0.96776
1101	1	1	386	3	NaN	0	1	13	0	0.6997	0.5	1.1821
1101	1	1	387	3	NaN	1	1	1	1	0.91711	0.9	0.92231
1101	1	1	388	3	NaN	0	0	13	1	0.68888	0.8	0.96906
1101	1	1	389	3	NaN	1	0	1	0	0.85505	0.6	0.8232
1101	1	1	390	3	NaN	1	1	1	1	0.67555	0.6	0.70468
1101	1	1	391	3	NaN	0	0	13	1	0.748	0.5	0.53503
1101	1	1	392	3	NaN	1	1	1	1	0.68018	0.8	1.2851
1101	1	1	393	3	NaN	1	1	1	1	0.76648	0.8	0.83823
1101	1	1	394	3	NaN	0	0	13	1	0.97274	0.6	1.1889
1101	1	1	395	3	NaN	0	0	13	1	1.5794	0.5	0.82293
1101	1	1	396	3	NaN	1	1	1	1	0.81045	0.6	0.96242
1101	1	1	397	3	NaN	0	0	13	1	1.041	0.8	0.85424
1101	1	1	398	3	NaN	0	0	13	1	0.71987	0.7	1.0582
1101	1	1	399	3	NaN	1	1	1	1	0.5504	0.9	1.0008
1101	1	1	400	3	NaN	0	1	13	0	0.79937	0.6	5.0766
1101	1	1	401	3	NaN	0	0	13	1	1.0415	0.7	0.83137
1101	1	1	402	3	NaN	0	0	13	1	1.3548	0.7	0.78449
1101	1	1	403	3	NaN	1	1	1	1	0.56465	0.8	1.2444
1101	1	1	404	3	NaN	1	1	1	1	0.75764	0.7	0.97923
1101	1	1	405	3	NaN	1	1	1	1	0.92154	0.9	2.7273
1101	1	1	406	3	NaN	1	1	1	1	0.9153	0.8	1.1692
1101	1	1	407	3	NaN	1	1	1	1	1.0873	0.6	0.9838
1101	1	1	408	3	NaN	0	1	13	0	0.69159	0.6	0.8036
1101	1	1	409	3	NaN	0	0	13	1	0.6879	0.7	0.91979
1101	1	1	410	3	NaN	1	1	1	1	0.75301	0.7	1.7501
1101	1	1	411	3	NaN	0	0	13	1	1.0744	0.7	0.76013
1101	1	1	412	3	NaN	1	1	1	1	0.79085	0.5	1.4814
1101	1	1	413	3	NaN	0	0	13	1	0.88768	0.6	1.3519
1101	1	1	414	3	NaN	0	0	13	1	0.78013	0.6	0.53443
1101	1	1	415	3	NaN	0	0	13	1	0.94893	0.6	0.45558
1101	1	1	416	3	NaN	0	0	13	1	3.1425	0.5	1.2259
1101	1	1	417	3	NaN	0	1	13	0	0.92042	0.6	0.73364
1101	1	1	418	3	NaN	1	1	1	1	0.83134	0.6	0.65266
1101	1	1	419	3	NaN	1	1	1	1	0.86676	0.9	1.1735
1101	1	1	420	3	NaN	1	1	1	1	0.7558	0.8	0.77752
1101	1	1	421	3	NaN	1	1	1	1	0.63946	0.8	0.71671
1101	1	1	422	3	NaN	0	1	13	0	0.86445	0.6	1.0755
1101	1	1	423	3	NaN	1	1	1	1	1.0422	0.9	0.8624
1101	1	1	424	3	NaN	0	0	13	1	0.67758	0.9	0.65895
1101	1	1	425	3	NaN	1	1	1	1	0.9935	0.9	0.4472
1101	1	1	426	3	NaN	0	0	13	1	0.71987	0.9	0.3495
1101	1	1	427	3	NaN	1	1	1	1	1.1695	0.9	0.48929
1101	1	1	428	3	NaN	1	1	1	1	0.73053	0.9	0.36243
1101	1	1	429	3	NaN	0	0	13	1	0.75819	0.9	0.39544
1101	1	1	430	3	NaN	1	1	1	1	0.82829	0.9	0.32732
1101	1	1	431	3	NaN	0	0	13	1	0.84038	0.9	0.38191
1101	1	1	432	3	NaN	0	1	13	0	0.63599	0.9	0.43355
1101	1	1	433	3	NaN	1	1	1	1	0.85284	0.7	0.97334
1101	1	1	434	3	NaN	1	1	1	1	0.76637	0.7	0.59838
1101	1	1	435	3	NaN	0	0	13	1	0.88475	0.7	0.50122
1101	1	1	436	3	NaN	0	0	13	1	0.79519	0.7	0.41704
1101	1	1	437	3	NaN	1	1	1	1	0.62873	0.7	0.53514
1101	1	1	438	3	NaN	0	1	13	0	0.79494	0.7	0.39232
1101	1	1	439	3	NaN	1	1	1	1	0.45736	0.9	1.1774
1101	1	1	440	3	NaN	0	1	13	0	0.58454	0.8	0.65103
1101	1	1	441	3	NaN	0	1	13	0	0.83839	0.8	0.41204
1101	1	1	442	3	NaN	1	0	1	0	0.66343	0.8	0.3062
1101	1	1	443	3	NaN	0	1	13	0	0.77551	0.7	1.5039
1101	1	1	444	3	NaN	1	1	1	1	0.82771	0.7	0.37483
1101	1	1	445	3	NaN	1	1	1	1	1.2926	0.7	0.51693
1101	1	1	446	3	NaN	1	1	1	1	0.6864	0.7	0.88627
1101	1	1	447	3	NaN	0	0	13	1	0.88984	0.7	0.7222
1101	1	1	448	3	NaN	1	1	1	1	0.82414	0.6	0.30686
1101	1	1	449	3	NaN	0	0	13	1	1.1589	0.5	0.26001
1101	1	1	450	3	NaN	0	1	13	0	0.66664	0.5	0.45326
1101	1	1	451	3	NaN	0	0	13	1	0.95304	0.5	0.67812
1101	1	1	452	3	NaN	1	1	1	1	0.8346	0.6	0.87121
1101	1	1	453	3	NaN	1	1	1	1	0.64068	0.6	0.9659
1101	1	1	454	3	NaN	1	1	1	1	0.88165	0.6	0.93497
1101	1	1	455	3	NaN	1	1	1	1	0.73903	0.7	0.78198
1101	1	1	456	3	NaN	1	1	1	1	0.73707	0.7	0.66527
1101	1	1	457	3	NaN	0	1	13	0	0.96796	0.7	0.45583
1101	1	1	458	3	NaN	1	1	1	1	0.83248	0.7	0.57392
1101	1	1	459	3	NaN	0	1	13	0	0.67361	0.5	0.99914
1101	1	1	460	3	NaN	0	1	13	0	0.76898	0.5	0.38455
1101	1	1	461	3	NaN	0	0	13	1	0.77279	0.5	0.36401
1101	1	1	462	3	NaN	0	1	13	0	0.74379	0.5	0.49092
1101	1	1	463	3	NaN	0	1	13	0	0.65711	0.5	0.64948
1101	1	1	464	3	NaN	0	0	13	1	1.6158	0.5	0.54369
1101	1	1	465	3	NaN	1	1	1	1	0.71984	0.5	0.54757
1101	1	1	466	3	NaN	1	1	1	1	1.2467	0.5	0.36733
1101	1	1	467	3	NaN	1	1	1	1	0.92007	0.6	1.2215
1101	1	1	468	3	NaN	1	1	1	1	0.55089	0.7	0.96199
1101	1	1	469	3	NaN	0	1	13	0	0.88604	0.8	0.65386
1101	1	1	470	3	NaN	1	1	1	1	0.94814	0.6	0.91113
1101	1	1	471	3	NaN	0	1	13	0	1.4057	0.7	0.79011
1101	1	1	472	3	NaN	0	1	13	0	1.6282	0.5	0.62341
1101	1	1	473	3	NaN	1	0	1	0	0.66421	0.5	0.59526
1101	1	1	474	3	NaN	1	1	1	1	0.73259	0.7	0.78838
1101	1	1	475	3	NaN	1	1	1	1	1.24	0.5	1.4296
1101	1	1	476	3	NaN	0	0	13	1	0.66811	0.5	0.5189
1101	1	1	477	3	NaN	0	1	13	0	0.90646	0.7	1.1334
1101	1	1	478	3	NaN	0	1	13	0	1.3332	0.5	1.0549
1101	1	1	479	3	NaN	0	0	13	1	1.8425	0.5	0.9549
1101	1	1	480	3	NaN	1	0	1	0	0.91872	0.6	0.65234
1101	1	1	481	3	NaN	0	0	13	1	0.87779	0.6	0.64286
1101	1	1	482	3	NaN	1	0	1	0	0.84633	0.6	0.53488
1101	1	1	483	3	NaN	1	1	1	1	0.86397	0.6	1.2585
1101	1	1	484	3	NaN	1	1	1	1	0.78472	0.6	0.60372
1101	1	1	485	3	NaN	0	1	13	0	0.8152	0.6	0.64757
1101	1	1	486	3	NaN	0	1	13	0	0.87466	0.6	0.37615
1101	1	1	487	3	NaN	1	1	1	1	0.58768	0.6	0.44659
1101	1	1	488	3	NaN	1	1	1	1	0.89252	0.6	0.91692
1101	1	1	489	3	NaN	0	0	13	1	0.87829	0.6	0.43524
1101	1	1	490	3	NaN	1	1	1	1	0.76163	0.5	0.54312
1101	1	1	491	3	NaN	0	1	13	0	0.65668	0.8	1.1443
1101	1	1	492	3	NaN	1	1	1	1	0.77739	0.7	0.69778
1101	1	1	493	3	NaN	0	1	13	0	0.90945	0.5	1.2721
1101	1	1	494	3	NaN	1	1	1	1	0.57202	0.5	0.36412
1101	1	1	495	3	NaN	1	1	1	1	0.76236	0.7	0.90429
1101	1	1	496	3	NaN	0	1	13	0	0.9744	0.7	0.8304
1101	1	1	497	3	NaN	0	1	13	0	0.82616	0.7	0.65308
1101	1	1	498	3	NaN	1	1	1	1	2.596	0.7	1.4448
1101	1	1	499	3	NaN	1	1	1	1	0.68779	0.7	0.55207
1101	1	1	500	3	NaN	0	0	13	1	1.0413	0.7	0.56661
1101	1	1	501	3	NaN	0	1	13	0	1.6553	0.7	0.76768
1101	1	1	502	3	NaN	1	1	1	1	0.72104	0.7	0.55039
1101	1	1	503	3	NaN	1	1	1	1	0.76964	0.6	0.8498
1101	1	1	504	3	NaN	0	1	13	0	0.78171	0.5	0.96061
1101	1	1	505	3	NaN	1	1	1	1	0.83902	0.9	0.94065
1101	1	1	506	3	NaN	0	1	13	0	0.90439	0.7	0.73109
1101	1	1	507	3	NaN	0	1	13	0	0.74551	0.6	0.6046
1101	1	1	508	3	NaN	1	1	1	1	0.63198	0.9	1.0457
1101	1	1	509	3	NaN	0	0	13	1	0.74008	0.8	0.75072
1101	1	1	510	3	NaN	1	0	1	0	0.6002	0.7	0.96517
1101	1	1	511	3	NaN	0	1	13	0	0.60618	0.5	1.072
1101	1	1	512	3	NaN	0	0	13	1	2.2131	0.5	0.41903
1101	1	1	513	3	NaN	0	0	13	1	1.2227	0.5	0.38509
1101	1	1	514	3	NaN	1	0	1	0	1.1513	0.5	0.3652
1101	1	1	515	3	NaN	0	1	13	0	0.77633	0.8	0.8167
1101	1	1	516	3	NaN	1	1	1	1	0.77996	0.8	0.83894
1101	1	1	517	3	NaN	1	1	1	1	0.8399	0.8	0.69325
1101	1	1	518	3	NaN	0	0	13	1	0.71987	0.8	0.65998
1101	1	1	519	3	NaN	0	0	13	1	0.80484	0.8	0.72523
1101	1	1	520	3	NaN	0	0	13	1	1.0304	0.8	0.96914
1101	1	1	521	3	NaN	1	1	1	1	0.64174	0.8	0.60722
1101	1	1	522	3	NaN	1	1	1	1	1.0084	0.8	0.36061
1101	1	1	523	3	NaN	1	1	1	1	0.64709	0.8	0.45457
1101	1	1	524	3	NaN	1	1	1	1	0.68024	0.8	0.38138
1101	1	1	525	3	NaN	0	1	13	0	0.73443	0.8	0.8463
1101	1	1	526	3	NaN	0	0	13	1	2.3034	0.5	0.48794
1101	1	1	527	3	NaN	1	1	1	1	0.61694	0.8	0.80075
1101	1	1	528	3	NaN	1	0	1	0	1.3778	0.6	1.8849
1101	1	1	529	3	NaN	0	0	13	1	0.67827	0.7	0.87566
1101	1	1	530	3	NaN	0	0	13	1	0.63153	0.6	1.1969
1101	1	1	531	3	NaN	0	0	13	1	0.69953	0.8	0.694
1101	1	1	532	3	NaN	1	0	1	0	0.81483	0.8	0.51099
1101	1	1	533	3	NaN	1	1	1	1	0.71987	0.7	0.74435
1101	1	1	534	3	NaN	0	1	13	0	0.94516	0.7	1.4043
1101	1	1	535	3	NaN	1	1	1	1	1.0504	0.8	0.65073
1101	1	1	536	3	NaN	0	1	13	0	0.71986	0.8	0.73207
1101	1	1	537	3	NaN	0	0	13	1	0.65297	0.8	0.66104
1101	1	1	538	3	NaN	1	1	1	1	0.71988	0.8	0.82511
1101	1	1	539	3	NaN	1	0	1	0	2.5293	0.5	0.35261
1101	1	1	540	3	NaN	0	1	13	0	0.9557	0.6	1.6492
1101	1	1	541	3	NaN	1	1	1	1	1.4453	0.7	0.63778
1101	1	1	542	3	NaN	0	0	13	1	0.74783	0.7	0.4706
1101	1	1	543	3	NaN	0	0	13	1	0.95467	0.7	0.50359
1101	1	1	544	3	NaN	0	1	13	0	0.83949	0.6	0.88495
1101	1	1	545	3	NaN	1	1	1	1	0.62484	0.6	0.76325
1101	1	1	546	3	NaN	1	1	1	1	0.62547	0.6	0.63646
1101	1	1	547	3	NaN	0	1	13	0	0.8587	0.5	0.46914
1101	1	1	548	3	NaN	1	1	1	1	0.73989	0.5	0.69446
1101	1	1	549	3	NaN	1	1	1	1	0.65555	0.8	0.72761
1101	1	1	550	3	NaN	0	1	13	0	3.2358	0.5	1.5058
1101	1	1	551	3	NaN	0	1	13	0	2.0617	0.7	0.84071
1101	1	1	552	3	NaN	1	1	1	1	0.8656	0.7	1.1164
1101	1	1	553	3	NaN	1	1	1	1	0.5976	0.7	0.72332
1101	1	1	554	3	NaN	0	1	13	0	1.2713	0.5	0.75665
1101	1	1	555	3	NaN	1	1	1	1	0.63218	0.7	0.83782
1101	1	1	556	3	NaN	0	1	13	0	2.8892	0.7	0.46695
1101	1	1	557	3	NaN	1	1	1	1	0.67516	0.7	1.2645
1101	1	1	558	3	NaN	1	1	1	1	0.73765	0.8	0.79412
1101	1	1	559	3	NaN	1	1	1	1	0.67232	0.8	0.60564
1101	1	1	560	3	NaN	0	1	13	0	0.91858	0.8	0.64439
1101	1	1	561	3	NaN	1	0	1	0	0.78654	0.8	0.96561
1101	1	1	562	3	NaN	0	0	13	1	0.91573	0.6	1.2574
1101	1	1	563	3	NaN	1	1	1	1	1.011	0.8	0.73906
1101	1	1	564	3	NaN	0	1	13	0	0.64367	0.8	0.76135
1101	1	1	565	3	NaN	0	1	13	0	0.57837	0.8	0.71698
1101	1	1	566	3	NaN	1	1	1	1	0.59013	0.8	0.48868
1101	1	1	567	3	NaN	1	1	1	1	0.59926	0.8	0.3968
1101	1	1	568	3	NaN	0	1	13	0	0.98118	0.8	0.35232
1101	1	1	569	3	NaN	1	1	1	1	0.87813	0.6	1.3559
1101	1	1	570	3	NaN	0	1	13	0	0.64487	0.7	0.77322
1101	1	1	571	3	NaN	0	1	13	0	0.60604	0.7	1.3821
1101	1	1	572	3	NaN	0	1	13	0	0.81556	0.7	0.35145
1101	1	1	573	3	NaN	1	1	1	1	0.80835	0.7	0.94467
1101	1	1	574	3	NaN	0	1	13	0	0.77493	0.8	0.8473
1101	1	1	575	3	NaN	1	1	1	1	0.77939	0.8	1.1259
1101	1	1	576	3	NaN	0	0	13	1	0.71985	0.8	0.39092
1101	1	1	577	3	NaN	1	1	1	1	1.1415	0.8	0.4802
1101	1	1	578	3	NaN	0	0	13	1	1.0467	0.8	0.39039
1101	1	1	579	3	NaN	1	0	1	0	0.97558	0.8	0.31953
1101	1	1	580	3	NaN	1	1	1	1	0.74779	0.8	1.5181
1101	1	1	581	3	NaN	0	0	13	1	0.91939	0.8	0.6211
1101	1	1	582	3	NaN	1	1	1	1	0.69382	0.8	0.41422
1101	1	1	583	3	NaN	1	1	1	1	0.64432	0.5	1.0898
1101	1	1	584	3	NaN	0	1	13	0	0.97889	0.7	1.1978
1101	1	1	585	3	NaN	0	0	13	1	0.78284	0.7	0.55402
1101	1	1	586	3	NaN	0	0	13	1	0.99742	0.7	0.33865
1101	1	1	587	3	NaN	1	1	1	1	0.77709	0.7	0.58547
1101	1	1	588	3	NaN	1	1	1	1	0.73013	0.7	0.38654
1101	1	1	589	3	NaN	0	0	13	1	0.69107	0.7	0.40324
1101	1	1	590	3	NaN	0	0	13	1	0.89784	0.7	0.51648
1101	1	1	591	3	NaN	1	1	1	1	0.80289	0.8	0.88047
1101	1	1	592	3	NaN	0	1	13	0	1.1961	0.5	1.3696
1101	1	1	593	3	NaN	1	1	1	1	0.79798	0.8	0.83513
1101	1	1	594	3	NaN	0	1	13	0	0.64128	0.6	1.6628
1101	1	1	595	3	NaN	0	0	13	1	0.78455	0.8	0.88342
1101	1	1	596	3	NaN	1	1	1	1	0.66817	0.8	1.239
1101	1	1	597	3	NaN	1	1	1	1	0.55518	0.8	0.33662
1101	1	1	598	3	NaN	1	1	1	1	0.78292	0.8	0.52139
1101	1	1	599	3	NaN	0	1	13	0	0.71986	0.8	0.59982
1101	1	1	600	3	NaN	1	1	1	1	0.85951	0.8	0.71872
1101	1	1	601	3	NaN	1	1	1	1	0.66617	0.8	0.42883
1101	1	1	602	3	NaN	0	1	13	0	1.0324	0.8	0.31767
1101	1	1	603	3	NaN	0	0	13	1	1.6042	0.5	0.64505
1101	1	1	604	3	NaN	0	1	13	0	0.71986	0.8	1.2832
1101	1	1	605	3	NaN	1	1	1	1	0.69782	0.5	1.7963
1101	1	1	606	3	NaN	0	1	13	0	0.89419	0.8	1.2061
1101	1	1	607	3	NaN	1	1	1	1	0.89822	0.7	0.89293
1101	1	1	608	3	NaN	1	1	1	1	0.68856	0.7	1.3528
1101	1	1	609	3	NaN	1	1	1	1	0.71988	0.7	1.1432
1101	1	1	610	3	NaN	0	1	13	0	1.0136	0.5	0.90218
1101	1	1	611	3	NaN	0	1	13	0	1.2258	0.5	0.7088
1101	1	1	612	3	NaN	0	0	13	1	0.77167	0.6	0.93165
1101	1	1	613	3	NaN	1	1	1	1	0.72418	0.6	0.54571
1101	1	1	614	3	NaN	0	1	13	0	0.97385	0.5	0.57376
1101	1	1	615	3	NaN	1	0	1	0	1.729	0.5	0.8175
1101	1	1	616	3	NaN	1	1	1	1	0.81873	0.6	0.74149
1101	1	1	617	3	NaN	0	0	13	1	0.73675	0.7	0.76911
1101	1	1	618	3	NaN	1	1	1	1	0.76484	0.8	0.58861
1101	1	1	619	3	NaN	1	1	1	1	0.72567	0.7	1.006
1101	1	1	620	3	NaN	0	0	13	1	0.68961	0.7	0.68977
1101	1	1	621	3	NaN	0	1	13	0	0.58145	0.8	0.70407
1101	1	1	622	3	NaN	0	0	13	1	1.0013	0.8	0.84708
1101	1	1	623	3	NaN	1	1	1	1	0.85322	0.8	0.62924
1101	1	1	624	3	NaN	0	0	13	1	0.81711	0.6	0.91318
1101	1	1	625	3	NaN	0	1	13	0	0.67427	0.8	0.97597
1101	1	1	626	3	NaN	1	1	1	1	0.57967	0.8	1.3823
1101	1	1	627	3	NaN	1	1	1	1	0.90591	0.6	2.0932
1101	1	1	628	3	NaN	1	1	1	1	0.94532	0.6	0.95582
1101	1	1	629	3	NaN	0	0	13	1	0.82101	0.6	1.3997
1101	1	1	630	3	NaN	0	1	13	0	0.88387	0.7	0.75292
1101	1	1	631	3	NaN	1	1	1	1	0.65569	0.7	0.41581
1101	1	1	632	3	NaN	1	1	1	1	1.0619	0.7	0.57656
1101	1	1	633	3	NaN	0	1	13	0	0.9407	0.7	0.34329
1101	1	1	634	3	NaN	0	0	13	1	0.68788	0.7	0.36029
1101	1	1	635	3	NaN	1	1	1	1	0.68349	0.8	1.193
1101	1	1	636	3	NaN	0	0	13	1	0.87469	0.8	0.61611
1101	1	1	637	3	NaN	1	1	1	1	0.78487	0.8	0.56352
1101	1	1	638	3	NaN	1	1	1	1	0.72748	0.8	0.42323
1101	1	1	639	3	NaN	0	0	13	1	0.71985	0.8	0.47785
1101	1	1	640	3	NaN	0	1	13	0	0.54784	0.8	0.42277
1101	1	1	641	3	NaN	1	1	1	1	0.99943	0.6	1.0852
1101	1	1	642	3	NaN	0	0	13	1	0.65437	0.6	0.37446
1101	1	1	643	3	NaN	1	1	1	1	1.0205	0.8	0.77566
1101	1	1	644	3	NaN	0	1	13	0	0.5632	0.8	0.35255
1101	1	1	645	3	NaN	1	1	1	1	0.81593	0.7	0.76011
1101	1	1	646	3	NaN	0	0	13	1	0.68685	0.7	0.40638
1101	1	1	647	3	NaN	1	0	1	0	0.62109	0.7	0.38337
1101	1	1	648	3	NaN	0	0	13	1	0.68342	0.5	0.83274
1101	1	1	649	3	NaN	0	1	13	0	0.60405	0.8	1.0735
1101	1	1	650	3	NaN	1	1	1	1	0.57053	0.8	0.89895
1101	1	1	651	3	NaN	1	1	1	1	0.71988	0.8	0.35054
1101	1	1	652	3	NaN	1	1	1	1	0.71985	0.8	0.3968
1101	1	1	653	3	NaN	0	1	13	0	0.79498	0.5	0.98485
1101	1	1	654	3	NaN	0	0	13	1	0.76441	0.7	0.78851
1101	1	1	655	3	NaN	1	1	1	1	0.66745	0.7	0.38998
1101	1	1	656	3	NaN	0	1	13	0	0.78015	0.6	1.047
1101	1	1	657	3	NaN	1	1	1	1	0.87719	0.6	0.46669
1101	1	1	658	3	NaN	0	0	13	1	0.41127	0.6	0.58759
1101	1	1	659	3	NaN	1	1	1	1	0.5381	0.6	0.26825
1101	1	1	660	3	NaN	0	1	13	0	0.91977	0.7	1.0213
1101	1	1	661	3	NaN	1	1	1	1	0.76115	0.7	0.56638
1101	1	1	662	3	NaN	1	1	1	1	0.67952	0.7	0.33293
1101	1	1	663	3	NaN	0	1	13	0	0.69367	0.7	0.96596
1101	1	1	664	3	NaN	1	1	1	1	0.75874	0.7	0.38049
1101	1	1	665	3	NaN	0	1	13	0	0.92555	0.6	1.0532
1101	1	1	666	3	NaN	0	1	13	0	0.54255	0.6	0.72127
1101	1	1	667	3	NaN	1	1	1	1	0.91382	0.6	0.93557
1101	1	1	668	3	NaN	0	0	13	1	1.1179	0.8	0.84372
1101	1	1	669	3	NaN	1	1	1	1	1.0423	0.8	0.6473
1101	1	1	670	3	NaN	1	1	1	1	0.61386	0.8	0.95799
1101	1	1	671	3	NaN	1	1	1	1	0.75349	0.7	0.75154
1101	1	1	672	3	NaN	1	1	1	1	0.58979	0.7	1.0479
1101	1	1	673	3	NaN	1	1	1	1	0.85782	0.7	0.95344
1101	1	1	674	3	NaN	0	1	13	0	0.64861	0.7	1.3682
1101	1	1	675	3	NaN	0	1	13	0	0.69999	0.5	0.94311
1101	1	1	676	3	NaN	0	0	13	1	0.66698	0.6	0.83739
1101	1	1	677	3	NaN	0	0	13	1	0.72669	0.6	0.37442
1101	1	1	678	3	NaN	0	1	13	0	0.59419	0.7	0.647
1101	1	1	679	3	NaN	1	1	1	1	0.68279	0.7	0.55246
1101	1	1	680	3	NaN	0	1	13	0	0.5512	0.7	0.36938
1101	1	1	681	3	NaN	1	1	1	1	1.2336	0.5	0.61633
1101	1	1	682	3	NaN	1	1	1	1	0.76099	0.7	1.1584
1101	1	1	683	3	NaN	1	0	1	0	1.029	0.5	0.67984
1101	1	1	684	3	NaN	0	1	13	0	0.8547	0.8	0.95075
1101	1	1	685	3	NaN	0	0	13	1	0.98866	0.7	1.0238
1101	1	1	686	3	NaN	0	1	13	0	0.59031	0.5	0.85667
1101	1	1	687	3	NaN	0	1	13	0	0.55172	0.5	0.57289
1101	1	1	688	3	NaN	0	0	13	1	1.0563	0.5	0.40883
1101	1	1	689	3	NaN	1	1	1	1	0.83866	0.5	0.82036
1101	1	1	690	3	NaN	1	1	1	1	0.73893	0.5	0.46946
1101	1	1	691	3	NaN	1	1	1	1	1.0066	0.7	0.84662
1101	1	1	692	3	NaN	0	0	13	1	0.79491	0.5	0.75224
1101	1	1	693	3	NaN	1	1	1	1	0.96345	0.6	0.76101
1101	1	1	694	3	NaN	0	1	13	0	0.74364	0.8	0.97076
1101	1	1	695	3	NaN	1	1	1	1	0.73962	0.6	1.5343
1101	1	1	696	3	NaN	0	0	13	1	0.95145	0.5	1.0453
1101	1	1	697	3	NaN	0	0	13	1	0.77146	0.6	0.95549
1101	1	1	698	3	NaN	1	1	1	1	0.72197	0.5	1.6954
1101	1	1	699	3	NaN	1	1	1	1	1.2889	0.6	0.68957
1101	1	1	700	3	NaN	1	1	1	1	0.73865	0.6	0.38114
1101	1	1	701	3	NaN	0	0	13	1	0.72021	0.6	0.33375
1101	1	1	702	3	NaN	1	0	1	0	0.95854	0.5	1.1
1101	1	1	703	3	NaN	0	1	13	0	0.74388	0.6	0.69875
1101	1	1	704	3	NaN	1	1	1	1	0.55298	0.6	0.39061
1101	1	1	705	3	NaN	0	1	13	0	1.7436	0.5	0.25054
1101	1	1	706	3	NaN	1	1	1	1	0.62973	0.6	0.88873
1101	1	1	707	3	NaN	1	1	1	1	0.75632	0.7	1.2578
1101	1	1	708	3	NaN	0	1	13	0	0.74688	0.7	0.75793
1101	1	1	709	3	NaN	0	1	13	0	1.0069	0.7	0.7191
1101	1	1	710	3	NaN	0	1	13	0	0.92864	0.7	1.1122
1101	1	1	711	3	NaN	1	1	1	1	0.73786	0.7	0.67376
1101	1	1	712	3	NaN	1	1	1	1	0.71982	0.9	1.52
1101	1	1	713	3	NaN	0	1	13	0	1.0147	0.5	0.39926
1101	1	1	714	3	NaN	1	1	1	1	1.4106	0.6	1.2432
1101	1	1	715	3	NaN	1	1	1	1	0.93226	0.9	1.3647
1101	1	1	716	3	NaN	0	1	13	0	0.9316	0.5	0.75549
1101	1	1	717	3	NaN	0	1	13	0	1.6177	0.6	1.0531
1101	1	1	718	3	NaN	0	1	13	0	0.93909	0.6	0.64603
1101	1	1	719	3	NaN	1	1	1	1	1.0176	0.6	0.71388
1101	1	1	720	3	NaN	0	0	13	1	0.64308	0.6	0.42457
1101	1	1	721	3	NaN	0	0	13	1	0.58764	0.6	0.3586
1101	1	1	722	3	NaN	1	1	1	1	0.82583	0.6	0.41262
1101	1	1	723	3	NaN	1	0	1	0	2.1333	0.5	0.41418
1101	1	1	724	3	NaN	0	0	13	1	0.866	0.6	0.39614
1101	1	1	725	3	NaN	1	1	1	1	0.9391	0.8	0.70166
1101	1	1	726	3	NaN	0	0	13	1	0.7266	0.8	0.95072
1101	1	1	727	3	NaN	0	1	13	0	0.85082	0.8	0.40299
1101	1	1	728	3	NaN	1	0	1	0	0.63329	0.5	1.2385
1101	1	1	729	3	NaN	1	1	1	1	0.63435	0.8	0.92784
1101	1	1	730	3	NaN	0	1	13	0	0.69942	0.9	0.7825
1101	1	1	731	3	NaN	1	1	1	1	0.62857	0.9	0.55131
1101	1	1	732	3	NaN	1	1	1	1	0.74482	0.9	0.37106
1101	1	1	733	3	NaN	0	0	13	1	1.4924	0.6	1.0208
1101	1	1	734	3	NaN	1	1	1	1	0.65386	0.9	0.76668
1101	1	1	735	3	NaN	0	1	13	0	0.77217	1	3.0286
1101	1	1	736	3	NaN	0	1	13	0	0.65676	1	0.65682
1101	1	1	737	3	NaN	1	1	1	1	0.72746	1	0.78356
1101	1	1	738	3	NaN	0	0	13	1	0.72554	0.7	1.3097
1101	1	1	739	3	NaN	1	1	1	1	0.67364	1	0.91913
1101	1	1	740	3	NaN	1	1	1	1	0.62701	1	0.3495
1101	1	1	741	3	NaN	0	1	13	0	0.65468	1	1.4705
1101	1	1	742	3	NaN	1	1	1	1	0.58369	1	0.33068
1101	1	1	743	3	NaN	1	1	1	1	0.95827	0.9	1.3395
1101	1	1	744	3	NaN	1	0	1	0	0.74086	0.6	0.92765
1101	1	1	745	3	NaN	0	0	13	1	0.92768	0.7	0.80781
1101	1	1	746	3	NaN	0	1	13	0	0.625	0.7	0.33981
1101	1	1	747	3	NaN	0	0	13	1	0.76179	0.7	0.79126
1101	1	1	748	3	NaN	1	1	1	1	0.72289	0.7	0.38436
1101	1	1	749	3	NaN	0	1	13	0	0.62505	0.5	0.90012
1101	1	1	750	3	NaN	1	0	1	0	0.69042	0.5	0.76268
1101	1	1	751	3	NaN	1	1	1	1	0.51324	0.8	0.89432
1101	1	1	752	3	NaN	0	1	13	0	0.65279	0.8	1.1727
1101	1	1	753	3	NaN	1	1	1	1	0.72902	0.8	0.48879
1101	1	1	754	3	NaN	0	1	13	0	1.4128	0.5	0.41293
1101	1	1	755	3	NaN	1	1	1	1	0.94717	0.7	0.67796
1101	1	1	756	3	NaN	0	1	13	0	0.58537	0.7	0.95634
1101	1	1	757	3	NaN	0	0	13	1	0.60242	0.7	0.47199
1101	1	1	758	3	NaN	0	0	13	1	0.74212	0.7	0.53696
1101	1	1	759	3	NaN	0	0	13	1	0.62045	0.7	0.50354
1101	1	1	760	3	NaN	0	0	13	1	0.75818	0.7	0.50701
1101	1	1	761	3	NaN	1	1	1	1	0.73749	0.7	0.43385
1101	1	1	762	3	NaN	1	1	1	1	0.52574	0.8	0.69322
1101	1	1	763	3	NaN	0	0	13	1	1.2652	0.5	0.56384
1101	1	1	764	3	NaN	1	1	1	1	0.5782	0.5	0.26908
1101	1	1	765	3	NaN	1	1	1	1	0.79212	0.5	0.46182
1101	1	1	766	3	NaN	1	1	1	1	0.53195	0.5	0.19633
1101	1	1	767	3	NaN	0	0	13	1	0.82894	0.6	0.7278
1101	1	1	768	3	NaN	0	1	13	0	0.88901	0.5	0.84947
1101	1	1	769	3	NaN	1	1	1	1	0.64739	0.9	0.75952
1101	1	1	770	3	NaN	0	0	13	1	0.6223	0.9	0.55244
1101	1	1	771	3	NaN	1	1	1	1	0.72941	0.7	0.99364
1101	1	1	772	3	NaN	1	1	1	1	0.56304	0.9	0.94427
1101	1	1	773	3	NaN	0	1	13	0	0.52634	0.9	0.33465
1101	1	1	774	3	NaN	1	1	1	1	0.66602	0.9	0.6295
1101	1	1	775	3	NaN	0	1	13	0	1.0027	0.5	4.8245
1101	1	1	776	3	NaN	0	0	13	1	1.4987	0.5	0.72571
1101	1	1	777	3	NaN	1	1	1	1	0.63143	0.6	1.1484
1101	1	1	778	3	NaN	1	1	1	1	0.72833	0.6	0.69681
1101	1	1	779	3	NaN	0	1	13	0	0.63874	0.5	0.82832
1101	1	1	780	3	NaN	0	0	13	1	0.78904	0.6	0.91188
1101	1	1	781	3	NaN	1	1	1	1	1.225	0.6	0.97225
1101	1	1	782	3	NaN	1	1	1	1	1.0692	0.6	0.77632
1101	1	1	783	3	NaN	1	1	1	1	0.63067	0.6	1.2495
1101	1	1	784	3	NaN	1	1	1	1	1.7548	0.5	0.6807
1101	1	1	785	3	NaN	0	0	13	1	1.1588	0.5	0.30854
1101	1	1	786	3	NaN	0	0	13	1	0.72809	0.7	1.0324
1101	1	1	787	3	NaN	0	0	13	1	0.71987	0.7	0.59063
1101	1	1	788	3	NaN	0	0	13	1	0.87467	0.7	0.69606
1101	1	1	789	3	NaN	1	1	1	1	0.75806	0.7	0.74765
1101	1	1	790	3	NaN	0	0	13	1	0.78619	0.6	1.4533
1101	1	1	791	3	NaN	0	1	13	0	0.71984	0.6	0.91591
1101	1	1	792	3	NaN	1	1	1	1	0.88276	0.5	1.2237
1101	1	1	793	3	NaN	1	1	1	1	0.84694	0.8	0.93428
1101	1	1	794	3	NaN	0	0	13	1	1.1996	0.6	0.66955
1101	1	1	795	3	NaN	1	1	1	1	0.58011	0.6	0.71065
1101	1	1	796	3	NaN	0	1	13	0	0.69814	0.6	0.22849
1101	1	1	797	3	NaN	1	1	1	1	0.85066	0.8	0.65887
1101	1	1	798	3	NaN	0	1	13	0	0.81995	0.7	0.79907
1101	1	1	799	3	NaN	0	1	13	0	0.73576	0.7	1.104
1101	1	1	800	3	NaN	1	1	1	1	0.56889	0.7	0.65689
1101	1	1	801	3	NaN	0	0	13	1	1.2418	0.7	0.69569
1101	1	1	802	3	NaN	1	1	1	1	0.63791	0.9	0.65954
1101	1	1	803	3	NaN	1	1	1	1	0.79899	0.8	0.78028
1101	1	1	804	3	NaN	1	1	1	1	0.75782	0.8	0.43465
1101	1	1	805	3	NaN	0	1	13	0	0.55868	0.8	0.45962
1101	1	1	806	3	NaN	0	1	13	0	0.7378	0.6	0.97277
1101	1	1	807	3	NaN	1	1	1	1	0.77394	0.6	0.81403
1101	1	1	808	3	NaN	1	1	1	1	0.87068	0.7	0.85779
1101	1	1	809	3	NaN	0	0	13	1	0.88006	0.5	0.66121
1101	1	1	810	3	NaN	1	1	1	1	0.59277	0.7	0.75028
1101	1	1	811	3	NaN	1	1	1	1	1.0155	0.5	0.60767
1101	1	1	812	3	NaN	0	1	13	0	0.56636	0.5	0.47013
1101	1	1	813	3	NaN	0	1	13	0	0.81501	0.5	0.34285
1101	1	1	814	3	NaN	0	0	13	1	0.94372	0.5	0.35501
1101	1	1	815	3	NaN	1	1	1	1	0.59061	0.5	0.38526
1101	1	1	816	3	NaN	1	1	1	1	0.50839	0.5	0.33538
1101	1	1	817	3	NaN	0	0	13	1	0.83482	0.5	0.57661
1101	1	1	818	3	NaN	1	1	1	1	0.71986	0.5	0.57172
1101	1	1	819	3	NaN	0	1	13	0	0.89869	0.5	0.5651
1101	1	1	820	3	NaN	1	1	1	1	0.69915	0.5	0.37394
1101	1	1	821	3	NaN	0	1	13	0	1.1481	0.5	0.67107
1101	1	1	822	3	NaN	1	1	1	1	1.0804	0.5	0.56565
1101	1	1	823	3	NaN	0	1	13	0	0.58505	0.7	1.1476
1101	1	1	824	3	NaN	1	1	1	1	0.60778	0.7	0.67988
1101	1	1	825	3	NaN	1	1	1	1	0.59275	0.7	0.28638
1101	1	1	826	3	NaN	0	1	13	0	0.53489	0.7	0.26333
1101	1	1	827	3	NaN	0	1	13	0	0.85636	0.6	0.9362
1101	1	1	828	3	NaN	0	0	13	1	2.18	0.6	0.40702
1101	1	1	829	3	NaN	1	1	1	1	0.85598	0.6	0.60824
1101	1	1	830	3	NaN	0	1	13	0	0.47648	0.5	0.8254
1101	1	1	831	3	NaN	1	1	1	1	0.61906	0.5	0.29363
1101	1	1	832	3	NaN	0	1	13	0	0.83832	0.5	0.37177
1101	1	1	833	3	NaN	0	1	13	0	0.52217	0.5	0.3353
1101	1	1	834	3	NaN	1	1	1	1	0.71986	0.7	0.69645
1101	1	1	835	3	NaN	0	0	13	1	0.99315	0.7	0.54265
1101	1	1	836	3	NaN	1	1	1	1	0.77803	0.6	0.98116
1101	1	1	837	3	NaN	1	1	1	1	0.71986	0.7	0.8971
1101	1	1	838	3	NaN	1	1	1	1	0.5355	0.7	0.27952
1101	1	1	839	3	NaN	0	1	13	0	0.54719	0.7	0.76611
1101	1	1	840	3	NaN	1	0	1	0	0.69774	0.6	0.78072
1101	1	1	841	3	NaN	1	1	1	1	0.67749	0.9	0.97122
1101	1	1	842	3	NaN	0	0	13	1	0.88385	0.9	0.29725
1101	1	1	843	3	NaN	0	0	13	1	0.85027	0.6	1.3947
1101	1	1	844	3	NaN	0	1	13	0	0.73774	0.7	1.2653
1101	1	1	845	3	NaN	1	0	1	0	1.3151	0.6	0.73636
1101	1	1	846	3	NaN	1	1	1	1	0.66796	0.6	0.23097
1101	1	1	847	3	NaN	1	1	1	1	0.8398	0.6	0.98146
1101	1	1	848	3	NaN	0	1	13	0	0.88665	0.8	1.0469
1101	1	1	849	3	NaN	0	0	13	1	0.73322	0.8	0.31712
1101	1	1	850	3	NaN	0	0	13	1	0.64385	0.8	0.40097
1101	1	1	851	3	NaN	1	1	1	1	0.8982	0.7	0.39653
1101	1	1	852	3	NaN	1	1	1	1	0.45644	0.7	0.24026
1101	1	1	853	3	NaN	0	1	13	0	1.1401	0.7	0.29453
1101	1	1	1	4	NaN	0	0	50	1	0.58039	NaN	NaN
1101	1	1	2	4	NaN	1	1	50	1	0.64784	NaN	NaN
1101	1	1	3	4	NaN	0	0	50	1	0.55828	NaN	NaN
1101	1	1	4	4	NaN	0	0	50	1	0.61967	NaN	NaN
1101	1	1	5	4	NaN	0	0	50	1	0.62614	NaN	NaN
1101	1	1	6	4	NaN	0	1	30	0	0.61155	NaN	NaN
1101	1	1	7	4	NaN	0	0	50	1	0.53424	NaN	NaN
1101	1	1	8	4	NaN	0	0	50	1	0.57805	NaN	NaN
1101	1	1	9	4	NaN	0	0	30	1	0.74703	NaN	NaN
1101	1	1	10	4	NaN	0	0	10	1	0.79581	NaN	NaN
1101	1	1	11	4	NaN	1	1	50	1	0.57028	NaN	NaN
1101	1	1	12	4	NaN	0	1	1	0	0.90438	NaN	NaN
1101	1	1	13	4	NaN	0	1	21	0	0.93408	NaN	NaN
1101	1	1	14	4	NaN	0	0	41	1	0.72202	NaN	NaN
1101	1	1	15	4	NaN	1	1	50	1	0.86919	NaN	NaN
1101	1	1	16	4	NaN	1	1	30	1	0.6966	NaN	NaN
1101	1	1	17	4	NaN	1	0	10	0	1.1267	NaN	NaN
1101	1	1	18	4	NaN	1	1	30	1	0.61609	NaN	NaN
1101	1	1	19	4	NaN	0	0	41	1	0.92855	NaN	NaN
1101	1	1	20	4	NaN	1	1	30	1	0.89746	NaN	NaN
1101	1	1	21	4	NaN	0	0	21	1	0.76241	NaN	NaN
1101	1	1	22	4	NaN	1	1	10	1	0.90999	NaN	NaN
1101	1	1	23	4	NaN	0	0	5	1	0.91881	NaN	NaN
1101	1	1	24	4	NaN	0	1	1	0	0.72227	NaN	NaN
1101	1	1	25	4	NaN	1	1	1	1	0.80115	NaN	NaN
1101	1	1	26	4	NaN	0	0	17	1	0.9248	NaN	NaN
1101	1	1	27	4	NaN	0	0	17	1	0.86706	NaN	NaN
1101	1	1	28	4	NaN	0	1	1	0	0.82202	NaN	NaN
1101	1	1	29	4	NaN	0	1	17	0	1.3962	NaN	NaN
1101	1	1	30	4	NaN	1	1	1	1	1.0296	NaN	NaN
1101	1	1	31	4	NaN	1	0	1	0	1.0407	NaN	NaN
1101	1	1	32	4	NaN	1	1	21	1	0.77249	NaN	NaN
1101	1	1	33	4	NaN	0	0	33	1	1.1359	NaN	NaN
1101	1	1	34	4	NaN	0	0	33	1	1.1827	NaN	NaN
1101	1	1	35	4	NaN	0	0	17	1	0.85572	NaN	NaN
1101	1	1	36	4	NaN	1	1	21	1	0.77367	NaN	NaN
1101	1	1	37	4	NaN	1	1	5	1	0.98811	NaN	NaN
1101	1	1	38	4	NaN	0	1	1	0	1.421	NaN	NaN
1101	1	1	39	4	NaN	1	1	1	1	1.0328	NaN	NaN
1101	1	1	40	4	NaN	0	0	17	1	1.2391	NaN	NaN
1101	1	1	41	4	NaN	1	1	1	1	1.0435	NaN	NaN
1101	1	1	42	4	NaN	1	0	1	0	2.0786	NaN	NaN
1101	1	1	43	4	NaN	0	0	17	1	1.277	NaN	NaN
1101	1	1	44	4	NaN	1	1	17	1	0.67025	NaN	NaN
1101	1	1	45	4	NaN	1	1	17	1	0.85251	NaN	NaN
1101	1	1	46	4	NaN	1	1	1	1	1.0008	NaN	NaN
1101	1	1	47	4	NaN	0	0	9	1	0.94221	NaN	NaN
1101	1	1	48	4	NaN	1	1	1	1	0.90572	NaN	NaN
1101	1	1	49	4	NaN	0	1	1	0	1.1128	NaN	NaN
1101	1	1	50	4	NaN	0	0	9	1	0.80734	NaN	NaN
1101	1	1	51	4	NaN	0	0	9	1	1.0662	NaN	NaN
1101	1	1	52	4	NaN	1	1	1	1	0.65398	NaN	NaN
1101	1	1	53	4	NaN	1	0	1	0	0.64394	NaN	NaN
1101	1	1	54	4	NaN	0	1	1	0	0.82672	NaN	NaN
1101	1	1	55	4	NaN	0	0	9	1	0.93152	NaN	NaN
1101	1	1	56	4	NaN	1	1	17	1	0.86066	NaN	NaN
1101	1	1	57	4	NaN	0	1	9	0	0.9739	NaN	NaN
1101	1	1	58	4	NaN	0	0	17	1	0.65137	NaN	NaN
1101	1	1	59	4	NaN	0	0	17	1	0.81263	NaN	NaN
1101	1	1	60	4	NaN	0	0	9	1	0.71992	NaN	NaN
1101	1	1	61	4	NaN	1	1	17	1	0.93446	NaN	NaN
1101	1	1	62	4	NaN	1	0	9	0	1.4346	NaN	NaN
1101	1	1	63	4	NaN	1	1	17	1	0.71992	NaN	NaN
1101	1	1	64	4	NaN	0	1	1	0	1.3752	NaN	NaN
1101	1	1	65	4	NaN	1	1	17	1	1.2316	NaN	NaN
1101	1	1	66	4	NaN	0	1	9	0	0.60082	NaN	NaN
1101	1	1	67	4	NaN	0	0	17	1	0.78576	NaN	NaN
1101	1	1	68	4	NaN	0	0	17	1	0.69304	NaN	NaN
1101	1	1	69	4	NaN	1	0	9	0	0.97973	NaN	NaN
1101	1	1	70	4	NaN	0	0	9	1	0.77778	NaN	NaN
1101	1	1	71	4	NaN	1	1	17	1	0.95995	NaN	NaN
1101	1	1	72	4	NaN	1	1	17	1	0.80352	NaN	NaN
1101	1	1	73	4	NaN	1	1	9	1	0.58574	NaN	NaN
1101	1	1	74	4	NaN	0	0	1	1	1.2218	NaN	NaN
1101	1	1	75	4	NaN	1	1	1	1	1.2964	NaN	NaN
1101	1	1	76	4	NaN	1	0	1	0	2.186	NaN	NaN
1101	1	1	77	4	NaN	1	1	9	1	0.98238	NaN	NaN
1101	1	1	78	4	NaN	1	1	9	1	0.93807	NaN	NaN
1101	1	1	79	4	NaN	0	0	1	1	0.80257	NaN	NaN
1101	1	1	80	4	NaN	0	1	1	0	1.0913	NaN	NaN
1101	1	1	81	4	NaN	1	0	1	0	0.89269	NaN	NaN
1101	1	1	82	4	NaN	1	1	9	1	0.6963	NaN	NaN
1101	1	1	83	4	NaN	1	1	9	1	0.85127	NaN	NaN
1101	1	1	84	4	NaN	1	0	1	0	1.0981	NaN	NaN
1101	1	1	85	4	NaN	0	0	9	1	0.77902	NaN	NaN
1101	1	1	86	4	NaN	1	1	9	1	0.9823	NaN	NaN
1101	1	1	87	4	NaN	0	0	9	1	0.73054	NaN	NaN
1101	1	1	88	4	NaN	0	1	1	0	0.808	NaN	NaN
1101	1	1	89	4	NaN	1	1	9	1	1.268	NaN	NaN
1101	1	1	90	4	NaN	1	0	1	0	0.73253	NaN	NaN
1101	1	1	91	4	NaN	0	1	9	0	0.88061	NaN	NaN
1101	1	1	92	4	NaN	0	0	17	1	1.0172	NaN	NaN
1101	1	1	93	4	NaN	0	1	17	0	0.79964	NaN	NaN
1101	1	1	94	4	NaN	1	1	9	1	1.6135	NaN	NaN
1101	1	1	95	4	NaN	1	1	9	1	0.87325	NaN	NaN
1101	1	1	96	4	NaN	0	0	25	1	0.67745	NaN	NaN
1101	1	1	97	4	NaN	0	0	25	1	0.63538	NaN	NaN
1101	1	1	98	4	NaN	0	0	17	1	1.0171	NaN	NaN
1101	1	1	99	4	NaN	1	1	1	1	0.90357	NaN	NaN
1101	1	1	100	4	NaN	1	1	1	1	1.2218	NaN	NaN
1101	1	1	101	4	NaN	0	0	9	1	0.79532	NaN	NaN
1101	1	1	102	4	NaN	1	1	1	1	1.1397	NaN	NaN
1101	1	1	103	4	NaN	0	1	1	0	0.89	NaN	NaN
1101	1	1	104	4	NaN	0	1	9	0	0.96028	NaN	NaN
1101	1	1	105	4	NaN	0	0	17	1	0.74508	NaN	NaN
1101	1	1	106	4	NaN	1	0	1	0	0.71992	NaN	NaN
1101	1	1	107	4	NaN	0	0	17	1	0.67231	NaN	NaN
1101	1	1	108	4	NaN	0	0	9	1	0.87332	NaN	NaN
1101	1	1	109	4	NaN	1	1	9	1	0.71989	NaN	NaN
1101	1	1	110	4	NaN	1	1	9	1	0.77726	NaN	NaN
1101	1	1	111	4	NaN	1	0	1	0	1.3879	NaN	NaN
1101	1	1	112	4	NaN	1	0	9	0	0.99985	NaN	NaN
1101	1	1	113	4	NaN	1	1	17	1	0.75297	NaN	NaN
1101	1	1	114	4	NaN	1	1	17	1	0.66344	NaN	NaN
1101	1	1	115	4	NaN	0	0	1	1	1.3067	NaN	NaN
1101	1	1	116	4	NaN	0	1	1	0	0.75605	NaN	NaN
1101	1	1	117	4	NaN	0	0	9	1	0.84231	NaN	NaN
1101	1	1	118	4	NaN	0	0	9	1	2.001	NaN	NaN
1101	1	1	119	4	NaN	1	1	9	1	0.97237	NaN	NaN
1101	1	1	120	4	NaN	1	1	1	1	0.82223	NaN	NaN
1101	1	1	121	4	NaN	0	1	5	0	1.3585	NaN	NaN
1101	1	1	122	4	NaN	0	1	9	0	1.4048	NaN	NaN
1101	1	1	123	4	NaN	0	0	13	1	0.85905	NaN	NaN
1101	1	1	124	4	NaN	0	1	13	0	0.86327	NaN	NaN
1101	1	1	125	4	NaN	0	0	17	1	0.75705	NaN	NaN
1101	1	1	126	4	NaN	1	0	1	0	0.75289	NaN	NaN
1101	1	1	127	4	NaN	0	0	17	1	1.2684	NaN	NaN
1101	1	1	128	4	NaN	1	1	9	1	0.79143	NaN	NaN
1101	1	1	129	4	NaN	0	0	13	1	1.0269	NaN	NaN
1101	1	1	130	4	NaN	1	1	9	1	0.84929	NaN	NaN
1101	1	1	131	4	NaN	0	0	9	1	0.94889	NaN	NaN
1101	1	1	132	4	NaN	0	0	5	1	1.1098	NaN	NaN
1101	1	1	133	4	NaN	1	0	1	0	1.7247	NaN	NaN
1101	1	1	134	4	NaN	1	1	5	1	1.4597	NaN	NaN
1101	1	1	135	4	NaN	1	0	5	0	1.2898	NaN	NaN
1101	1	1	136	4	NaN	0	1	1	0	1.7767	NaN	NaN
1101	1	1	137	4	NaN	1	1	9	1	1.2897	NaN	NaN
1101	1	1	138	4	NaN	0	1	5	0	1.3195	NaN	NaN
1101	1	1	139	4	NaN	1	1	9	1	1.2519	NaN	NaN
1101	1	1	140	4	NaN	1	1	5	1	1.3082	NaN	NaN
1101	1	1	141	4	NaN	0	1	9	0	3.3024	NaN	NaN
1101	1	1	142	4	NaN	0	0	13	1	0.79614	NaN	NaN
1101	1	1	143	4	NaN	1	1	1	1	1.0322	NaN	NaN
1101	1	1	144	4	NaN	0	0	13	1	1.1396	NaN	NaN
1101	1	1	145	4	NaN	0	1	9	0	1.0607	NaN	NaN
1101	1	1	146	4	NaN	0	0	13	1	1.3446	NaN	NaN
1101	1	1	147	4	NaN	0	0	13	1	1.0203	NaN	NaN
1101	1	1	148	4	NaN	0	1	9	0	1.1678	NaN	NaN
1101	1	1	149	4	NaN	0	0	13	1	0.72344	NaN	NaN
1101	1	1	150	4	NaN	1	1	1	1	0.99433	NaN	NaN
1101	1	1	151	4	NaN	1	0	1	0	0.64055	NaN	NaN
1101	1	1	152	4	NaN	1	1	5	1	0.80636	NaN	NaN
1101	1	1	153	4	NaN	1	1	5	1	0.75723	NaN	NaN
1101	1	1	154	4	NaN	1	1	1	1	0.94501	NaN	NaN
1101	1	1	155	4	NaN	1	0	1	0	1.5746	NaN	NaN
1101	1	1	156	4	NaN	1	1	5	1	0.63451	NaN	NaN
1101	1	1	157	4	NaN	1	1	5	1	0.69452	NaN	NaN
1101	1	1	158	4	NaN	0	0	13	1	1.0789	NaN	NaN
1101	1	1	159	4	NaN	1	1	1	1	0.98704	NaN	NaN
1101	1	1	160	4	NaN	0	0	11	1	1.3	NaN	NaN
1101	1	1	161	4	NaN	1	1	1	1	0.9816	NaN	NaN
1101	1	1	162	4	NaN	1	1	1	1	1.6436	NaN	NaN
1101	1	1	163	4	NaN	1	0	1	0	1.3856	NaN	NaN
1101	1	1	164	4	NaN	0	1	9	0	1.1973	NaN	NaN
1101	1	1	165	4	NaN	1	1	5	1	1.0469	NaN	NaN
1101	1	1	166	4	NaN	0	0	11	1	0.95419	NaN	NaN
1101	1	1	167	4	NaN	0	1	11	0	1.2539	NaN	NaN
1101	1	1	168	4	NaN	0	0	13	1	0.78267	NaN	NaN
1101	1	1	169	4	NaN	1	0	5	0	1.3628	NaN	NaN
1101	1	1	170	4	NaN	0	0	13	1	0.90181	NaN	NaN
1101	1	1	171	4	NaN	0	1	11	0	1.0314	NaN	NaN
1101	1	1	172	4	NaN	0	0	13	1	1.3315	NaN	NaN
1101	1	1	173	4	NaN	1	1	7	1	1.1058	NaN	NaN
1101	1	1	174	4	NaN	0	0	13	1	1.3063	NaN	NaN
1101	1	1	175	4	NaN	1	1	7	1	1.0592	NaN	NaN
1101	1	1	176	4	NaN	0	1	11	0	0.95945	NaN	NaN
1101	1	1	177	4	NaN	0	0	13	1	1.118	NaN	NaN
1101	1	1	178	4	NaN	1	1	5	1	1.5186	NaN	NaN
1101	1	1	179	4	NaN	1	1	3	1	1.1489	NaN	NaN
1101	1	1	180	4	NaN	1	0	1	0	1.4843	NaN	NaN
1101	1	1	181	4	NaN	0	1	13	0	1.8585	NaN	NaN
1101	1	1	182	4	NaN	0	0	15	1	1.3204	NaN	NaN
1101	1	1	183	4	NaN	1	1	3	1	1.178	NaN	NaN
1101	1	1	184	4	NaN	1	1	3	1	1.0379	NaN	NaN
1101	1	1	185	4	NaN	0	0	15	1	1.0257	NaN	NaN
1101	1	1	186	4	NaN	0	1	13	0	0.98067	NaN	NaN
1101	1	1	187	4	NaN	0	0	15	1	0.78782	NaN	NaN
1101	1	1	188	4	NaN	0	1	15	0	1.1028	NaN	NaN
1101	1	1	189	4	NaN	1	1	1	1	1.2371	NaN	NaN
1101	1	1	190	4	NaN	1	1	1	1	0.99564	NaN	NaN
1101	1	1	191	4	NaN	1	0	1	0	1.9295	NaN	NaN
1101	1	1	192	4	NaN	0	0	17	1	2.0322	NaN	NaN
1101	1	1	193	4	NaN	0	0	17	1	0.97297	NaN	NaN
1101	1	1	194	4	NaN	1	1	3	1	0.89837	NaN	NaN
1101	1	1	195	4	NaN	1	0	3	0	1.1931	NaN	NaN
1101	1	1	196	4	NaN	0	0	15	1	0.78589	NaN	NaN
1101	1	1	197	4	NaN	0	0	13	1	1.0859	NaN	NaN
1101	1	1	198	4	NaN	0	0	11	1	1.545	NaN	NaN
1101	1	1	199	4	NaN	0	0	9	1	1.4212	NaN	NaN
1101	1	1	200	4	NaN	0	0	7	1	1.7027	NaN	NaN
1101	1	1	201	4	NaN	0	0	5	1	0.65324	NaN	NaN
1101	1	1	202	4	NaN	1	1	5	1	1.006	NaN	NaN
1101	1	1	203	4	NaN	1	1	5	1	0.81757	NaN	NaN
1101	1	1	204	4	NaN	1	0	3	0	0.98655	NaN	NaN
1101	1	1	205	4	NaN	0	1	3	0	1.0913	NaN	NaN
1101	1	1	206	4	NaN	1	1	5	1	0.93525	NaN	NaN
1101	1	1	207	4	NaN	1	0	5	0	1.7689	NaN	NaN
1101	1	1	208	4	NaN	1	1	7	1	0.71993	NaN	NaN
1101	1	1	209	4	NaN	1	0	7	0	1.4666	NaN	NaN
1101	1	1	210	4	NaN	1	1	9	1	1.105	NaN	NaN
1101	1	1	211	4	NaN	0	0	5	1	1.0239	NaN	NaN
1101	1	1	212	4	NaN	0	0	5	1	0.90446	NaN	NaN
1101	1	1	213	4	NaN	0	1	3	0	1.0121	NaN	NaN
1101	1	1	214	4	NaN	1	1	9	1	0.72841	NaN	NaN
1101	1	1	215	4	NaN	1	0	7	0	0.95581	NaN	NaN
1101	1	1	216	4	NaN	1	1	9	1	0.84162	NaN	NaN
1101	1	1	217	4	NaN	0	0	5	1	0.72788	NaN	NaN
1101	1	1	218	4	NaN	0	1	5	0	1.4671	NaN	NaN
1101	1	1	219	4	NaN	1	1	9	1	0.7199	NaN	NaN
1101	1	1	220	4	NaN	0	0	7	1	1.1815	NaN	NaN
1101	1	1	221	4	NaN	0	1	7	0	1.137	NaN	NaN
1101	1	1	222	4	NaN	1	1	7	1	0.8127	NaN	NaN
1101	1	1	223	4	NaN	0	0	9	1	0.98438	NaN	NaN
1101	1	1	224	4	NaN	1	0	5	0	1.3854	NaN	NaN
1101	1	1	225	4	NaN	1	1	7	1	0.8028	NaN	NaN
1101	1	1	226	4	NaN	1	1	7	1	0.67118	NaN	NaN
1101	1	1	227	4	NaN	1	1	5	1	0.71992	NaN	NaN
1101	1	1	228	4	NaN	0	0	9	1	1.0516	NaN	NaN
1101	1	1	229	4	NaN	0	1	7	0	0.93437	NaN	NaN
1101	1	1	230	4	NaN	1	1	3	1	0.98125	NaN	NaN
1101	1	1	231	4	NaN	0	0	9	1	0.77065	NaN	NaN
1101	1	1	232	4	NaN	1	1	1	1	1.3428	NaN	NaN
1101	1	1	233	4	NaN	0	0	9	1	1.1782	NaN	NaN
1101	1	1	234	4	NaN	0	0	7	1	1.0404	NaN	NaN
1101	1	1	235	4	NaN	0	1	5	0	0.88196	NaN	NaN
1101	1	1	236	4	NaN	0	1	7	0	0.88789	NaN	NaN
1101	1	1	237	4	NaN	0	1	9	0	1.7231	NaN	NaN
1101	1	1	238	4	NaN	1	0	1	0	1.0151	NaN	NaN
1101	1	1	239	4	NaN	0	0	11	1	1.2561	NaN	NaN
1101	1	1	240	4	NaN	1	0	3	0	1.9691	NaN	NaN
1101	1	1	241	4	NaN	1	1	5	1	1.125	NaN	NaN
1101	1	1	242	4	NaN	0	1	11	0	1.3748	NaN	NaN
1101	1	1	243	4	NaN	0	0	13	1	1.1494	NaN	NaN
1101	1	1	244	4	NaN	1	1	5	1	1.0749	NaN	NaN
1101	1	1	245	4	NaN	1	0	3	0	1.6679	NaN	NaN
1101	1	1	246	4	NaN	1	1	5	1	0.77595	NaN	NaN
1101	1	1	247	4	NaN	0	1	13	0	0.71992	NaN	NaN
1101	1	1	248	4	NaN	1	0	5	0	1.3961	NaN	NaN
1101	1	1	249	4	NaN	1	1	7	1	0.7973	NaN	NaN
1101	1	1	250	4	NaN	1	1	7	1	0.94719	NaN	NaN
1101	1	1	251	4	NaN	0	1	15	0	1.0503	NaN	NaN
1101	1	1	252	4	NaN	1	1	5	1	1.2879	NaN	NaN
1101	1	1	253	4	NaN	0	0	17	1	1.1376	NaN	NaN
1101	1	1	254	4	NaN	1	1	3	1	0.94312	NaN	NaN
1101	1	1	255	4	NaN	1	1	1	1	0.81954	NaN	NaN
1101	1	1	256	4	NaN	0	0	17	1	0.98828	NaN	NaN
1101	1	1	257	4	NaN	1	1	1	1	0.7199	NaN	NaN
1101	1	1	258	4	NaN	1	1	1	1	1.0727	NaN	NaN
1101	1	1	259	4	NaN	1	1	1	1	1.1435	NaN	NaN
1101	1	1	260	4	NaN	0	0	15	1	1.2217	NaN	NaN
1101	1	1	261	4	NaN	0	1	13	0	1.1079	NaN	NaN
1101	1	1	262	4	NaN	1	1	1	1	1.13	NaN	NaN
1101	1	1	263	4	NaN	1	1	1	1	1.0407	NaN	NaN
1101	1	1	264	4	NaN	0	0	15	1	0.73528	NaN	NaN
1101	1	1	265	4	NaN	1	0	1	0	1.0935	NaN	NaN
1101	1	1	266	4	NaN	1	1	3	1	0.97469	NaN	NaN
1101	1	1	267	4	NaN	1	0	3	0	1.2896	NaN	NaN
1101	1	1	268	4	NaN	1	1	5	1	0.61868	NaN	NaN
1101	1	1	269	4	NaN	0	0	15	1	0.66241	NaN	NaN
1101	1	1	270	4	NaN	0	0	13	1	0.9408	NaN	NaN
1101	1	1	271	4	NaN	0	0	11	1	0.966	NaN	NaN
1101	1	1	272	4	NaN	1	1	5	1	1.3585	NaN	NaN
1101	1	1	273	4	NaN	1	1	3	1	1.6191	NaN	NaN
1101	1	1	274	4	NaN	0	0	9	1	1.1506	NaN	NaN
1101	1	1	275	4	NaN	1	0	1	0	1.1993	NaN	NaN
1101	1	1	276	4	NaN	1	1	3	1	0.99021	NaN	NaN
1101	1	1	277	4	NaN	1	1	3	1	1.1613	NaN	NaN
1101	1	1	278	4	NaN	0	1	7	0	1.456	NaN	NaN
1101	1	1	279	4	NaN	0	1	9	0	1.0946	NaN	NaN
1101	1	1	280	4	NaN	1	1	1	1	0.82852	NaN	NaN
1101	1	1	281	4	NaN	0	1	11	0	0.82644	NaN	NaN
1101	1	1	282	4	NaN	0	0	13	1	1.6758	NaN	NaN
1101	1	1	283	4	NaN	1	1	1	1	0.97835	NaN	NaN
1101	1	1	284	4	NaN	0	0	13	1	1.3096	NaN	NaN
1101	1	1	285	4	NaN	0	0	11	1	0.778	NaN	NaN
1101	1	1	286	4	NaN	0	0	9	1	1.0984	NaN	NaN
1101	1	1	287	4	NaN	1	0	1	0	0.95583	NaN	NaN
1101	1	1	288	4	NaN	1	1	3	1	0.86378	NaN	NaN
1101	1	1	289	4	NaN	0	0	7	1	1.0163	NaN	NaN
1101	1	1	290	4	NaN	0	0	5	1	1.3696	NaN	NaN
1101	1	1	291	4	NaN	0	0	3	1	0.83213	NaN	NaN
1101	1	1	292	4	NaN	0	1	1	0	0.72901	NaN	NaN
1101	1	1	293	4	NaN	1	0	3	0	1.1721	NaN	NaN
1101	1	1	294	4	NaN	0	0	3	1	1.1571	NaN	NaN
1101	1	1	295	4	NaN	1	1	5	1	0.84915	NaN	NaN
1101	1	1	296	4	NaN	1	0	5	0	3.3957	NaN	NaN
1101	1	1	297	4	NaN	1	0	7	0	0.99049	NaN	NaN
1101	1	1	298	4	NaN	1	1	9	1	0.64217	NaN	NaN
1101	1	1	299	4	NaN	1	1	9	1	0.67774	NaN	NaN
1101	1	1	300	4	NaN	1	0	7	0	0.93429	NaN	NaN
1101	1	1	301	4	NaN	1	1	9	1	0.83664	NaN	NaN
1101	1	1	302	6	1	0	0	12	1	0.99636	NaN	NaN
1101	1	1	303	6	1	1	0	3	0	0.93331	NaN	NaN
1101	1	1	304	6	1	1	0	3	0	1.2123	NaN	NaN
1101	1	1	305	6	1	1	1	3	1	1.125	NaN	NaN
1101	1	1	306	6	1	0	0	12	1	1.2062	NaN	NaN
1101	1	1	307	6	1	0	0	12	1	1.1835	NaN	NaN
1101	1	1	308	6	1	0	0	12	1	1.0333	NaN	NaN
1101	1	1	309	6	1	1	1	3	1	1.0472	NaN	NaN
1101	1	1	310	6	2	0	0	12	1	1.1558	NaN	NaN
1101	1	1	311	6	2	1	1	3	1	1.1469	NaN	NaN
1101	1	1	312	6	2	0	0	12	1	1.2969	NaN	NaN
1101	1	1	313	6	2	0	0	12	1	1.1679	NaN	NaN
1101	1	1	314	6	2	0	0	12	1	1.0439	NaN	NaN
1101	1	1	315	6	2	0	0	12	1	1.6716	NaN	NaN
1101	1	1	316	6	2	1	1	3	1	1.3262	NaN	NaN
1101	1	1	317	6	2	0	0	12	1	1.0242	NaN	NaN
1101	1	1	318	6	3	1	1	3	1	1.0813	NaN	NaN
1101	1	1	319	6	3	1	1	3	1	1.4404	NaN	NaN
1101	1	1	320	6	3	1	1	3	1	1.2094	NaN	NaN
1101	1	1	321	6	3	1	1	3	1	1.1546	NaN	NaN
1101	1	1	322	6	3	0	1	12	0	1.6228	NaN	NaN
1101	1	1	323	6	3	0	0	12	1	0.96087	NaN	NaN
1101	1	1	324	6	3	1	1	3	1	1.6574	NaN	NaN
1101	1	1	325	6	3	1	0	3	0	1.2854	NaN	NaN
1101	1	1	326	6	1	0	0	12	1	1.3491	NaN	NaN
1101	1	1	327	6	1	1	1	3	1	1.4433	NaN	NaN
1101	1	1	328	6	1	0	0	12	1	1.0874	NaN	NaN
1101	1	1	329	6	1	1	1	3	1	1.1792	NaN	NaN
1101	1	1	330	6	1	1	1	3	1	1.6022	NaN	NaN
1101	1	1	331	6	1	0	0	12	1	1.1924	NaN	NaN
1101	1	1	332	6	1	1	0	3	0	2.7559	NaN	NaN
1101	1	1	333	6	1	0	0	12	1	1.001	NaN	NaN
1101	1	1	334	6	2	1	1	3	1	1.4935	NaN	NaN
1101	1	1	335	6	2	0	0	12	1	1.1213	NaN	NaN
1101	1	1	336	6	2	0	0	12	1	1.662	NaN	NaN
1101	1	1	337	6	2	0	0	12	1	1.1614	NaN	NaN
1101	1	1	338	6	2	0	0	12	1	2.0375	NaN	NaN
1101	1	1	339	6	2	1	1	3	1	1.4924	NaN	NaN
1101	1	1	340	6	2	0	0	12	1	1.0971	NaN	NaN
1101	1	1	341	6	2	0	1	12	0	1.4534	NaN	NaN
1101	1	1	342	6	3	0	0	12	1	1.3635	NaN	NaN
1101	1	1	343	6	3	1	1	3	1	1.261	NaN	NaN
1101	1	1	344	6	3	1	0	3	0	2.8492	NaN	NaN
1101	1	1	345	6	3	1	1	3	1	1.0051	NaN	NaN
1101	1	1	346	6	3	1	1	3	1	1.1398	NaN	NaN
1101	1	1	347	6	3	1	1	3	1	1.0883	NaN	NaN
1101	1	1	348	6	3	1	1	3	1	1.1322	NaN	NaN
1101	1	1	349	6	3	0	0	12	1	1.4822	NaN	NaN
1101	1	1	350	6	1	0	1	12	0	1.2172	NaN	NaN
1101	1	1	351	6	1	1	1	3	1	0.94109	NaN	NaN
1101	1	1	352	6	1	0	0	12	1	1.0444	NaN	NaN
1101	1	1	353	6	1	0	0	12	1	1.6052	NaN	NaN
1101	1	1	354	6	1	0	1	12	0	1.0872	NaN	NaN
1101	1	1	355	6	1	1	1	3	1	1.1871	NaN	NaN
1101	1	1	356	6	1	1	1	3	1	1.1804	NaN	NaN
1101	1	1	357	6	1	1	0	3	0	2.1658	NaN	NaN
1101	1	1	358	6	2	1	1	3	1	1.1276	NaN	NaN
1101	1	1	359	6	2	0	0	12	1	1.0912	NaN	NaN
1101	1	1	360	6	2	0	0	12	1	1.1437	NaN	NaN
1101	1	1	361	6	2	1	0	3	0	1.4756	NaN	NaN
1101	1	1	362	6	2	0	0	12	1	1.3433	NaN	NaN
1101	1	1	363	6	2	0	0	12	1	1.3155	NaN	NaN
1101	1	1	364	6	2	0	0	12	1	1.7197	NaN	NaN
1101	1	1	365	6	2	0	0	12	1	1.0682	NaN	NaN
1101	1	1	366	6	3	1	0	3	0	1.2719	NaN	NaN
1101	1	1	367	6	3	0	1	12	0	0.96975	NaN	NaN
1101	1	1	368	6	3	1	1	3	1	1.1624	NaN	NaN
1101	1	1	369	6	3	0	0	12	1	1.5103	NaN	NaN
1101	1	1	370	6	3	1	1	3	1	1.2211	NaN	NaN
1101	1	1	371	6	3	1	0	3	0	1.0412	NaN	NaN
1101	1	1	372	6	3	1	1	3	1	1.1547	NaN	NaN
1101	1	1	373	6	3	1	0	3	0	1.6144	NaN	NaN
1101	1	1	374	6	1	1	1	3	1	1.5867	NaN	NaN
1101	1	1	375	6	1	0	0	12	1	1.0015	NaN	NaN
1101	1	1	376	6	1	0	0	12	1	1.776	NaN	NaN
1101	1	1	377	6	1	1	1	3	1	2.1327	NaN	NaN
1101	1	1	378	6	1	0	1	12	0	1.2323	NaN	NaN
1101	1	1	379	6	1	1	1	3	1	1.3884	NaN	NaN
1101	1	1	380	6	1	0	0	12	1	1.5392	NaN	NaN
1101	1	1	381	6	1	1	1	3	1	1.0763	NaN	NaN
1101	1	1	382	6	2	0	1	12	0	1.4759	NaN	NaN
1101	1	1	383	6	2	1	0	3	0	1.5441	NaN	NaN
1101	1	1	384	6	2	0	1	12	0	1.2016	NaN	NaN
1101	1	1	385	6	2	0	0	12	1	1.2159	NaN	NaN
1101	1	1	386	6	2	0	0	12	1	1.1509	NaN	NaN
1101	1	1	387	6	2	0	0	12	1	1.2466	NaN	NaN
1101	1	1	388	6	2	1	1	3	1	1.1771	NaN	NaN
1101	1	1	389	6	2	0	0	12	1	1.3118	NaN	NaN
1101	1	1	390	6	3	1	1	3	1	1.0229	NaN	NaN
1101	1	1	391	6	3	1	1	3	1	1.0399	NaN	NaN
1101	1	1	392	6	3	0	0	12	1	1.2813	NaN	NaN
1101	1	1	393	6	3	1	1	3	1	1.2476	NaN	NaN
1101	1	1	394	6	3	0	0	12	1	1.1664	NaN	NaN
1101	1	1	395	6	3	1	1	3	1	1.2555	NaN	NaN
1101	1	1	396	6	3	1	1	3	1	1.2463	NaN	NaN
1101	1	1	397	6	3	1	0	3	0	1.2686	NaN	NaN
1101	1	1	398	6	1	1	0	3	0	1.3478	NaN	NaN
1101	1	1	399	6	1	1	1	3	1	1.7357	NaN	NaN
1101	1	1	400	6	1	0	1	12	0	1.4417	NaN	NaN
1101	1	1	401	6	1	0	0	12	1	1.3336	NaN	NaN
1101	1	1	402	6	1	0	0	12	1	1.381	NaN	NaN
1101	1	1	403	6	1	0	0	12	1	1.225	NaN	NaN
1101	1	1	404	6	1	1	1	3	1	1.1173	NaN	NaN
1101	1	1	405	6	1	1	1	3	1	1.0304	NaN	NaN
1101	1	1	406	6	2	0	1	12	0	1.2423	NaN	NaN
1101	1	1	407	6	2	1	1	3	1	0.94218	NaN	NaN
1101	1	1	408	6	2	0	0	12	1	1.5649	NaN	NaN
1101	1	1	409	6	2	0	0	12	1	0.9696	NaN	NaN
1101	1	1	410	6	2	0	1	12	0	0.96503	NaN	NaN
1101	1	1	411	6	2	1	1	3	1	1.2274	NaN	NaN
1101	1	1	412	6	2	0	1	12	0	1.306	NaN	NaN
1101	1	1	413	6	2	0	0	12	1	0.95598	NaN	NaN
1101	1	1	414	6	3	0	0	12	1	1.0721	NaN	NaN
1101	1	1	415	6	3	1	1	3	1	1.193	NaN	NaN
1101	1	1	416	6	3	1	1	3	1	1.2634	NaN	NaN
1101	1	1	417	6	3	1	0	3	0	1.508	NaN	NaN
1101	1	1	418	6	3	1	1	3	1	0.92467	NaN	NaN
1101	1	1	419	6	3	1	1	3	1	1.406	NaN	NaN
1101	1	1	420	6	3	1	1	3	1	0.95995	NaN	NaN
1101	1	1	421	6	3	0	0	12	1	1.2223	NaN	NaN
1101	1	1	422	6	1	0	0	12	1	1.0932	NaN	NaN
1101	1	1	423	6	1	1	0	3	0	1.665	NaN	NaN
1101	1	1	424	6	1	0	0	12	1	0.95763	NaN	NaN
1101	1	1	425	6	1	0	0	12	1	1.084	NaN	NaN
1101	1	1	426	6	1	1	1	3	1	1.5978	NaN	NaN
1101	1	1	427	6	1	1	0	3	0	1.564	NaN	NaN
1101	1	1	428	6	1	1	1	3	1	0.98661	NaN	NaN
1101	1	1	429	6	1	0	0	12	1	1.2466	NaN	NaN
1101	1	1	430	6	2	0	1	12	0	1.3285	NaN	NaN
1101	1	1	431	6	2	0	0	12	1	1.2181	NaN	NaN
1101	1	1	432	6	2	1	1	3	1	1.2993	NaN	NaN
1101	1	1	433	6	2	0	0	12	1	1.292	NaN	NaN
1101	1	1	434	6	2	0	0	12	1	1.1444	NaN	NaN
1101	1	1	435	6	2	1	1	3	1	1.172	NaN	NaN
1101	1	1	436	6	2	0	0	12	1	1.1704	NaN	NaN
1101	1	1	437	6	2	0	0	12	1	1.4782	NaN	NaN
1101	1	1	438	6	3	0	0	12	1	1.1605	NaN	NaN
1101	1	1	439	6	3	1	0	3	0	1.1807	NaN	NaN
1101	1	1	440	6	3	1	1	3	1	1.0515	NaN	NaN
1101	1	1	441	6	3	1	0	3	0	1.1246	NaN	NaN
1101	1	1	442	6	3	0	0	12	1	1.6294	NaN	NaN
1101	1	1	443	6	3	1	1	3	1	0.95089	NaN	NaN
1101	1	1	444	6	3	1	1	3	1	1.0352	NaN	NaN
1101	1	1	445	6	3	1	1	3	1	0.80713	NaN	NaN
1101	1	1	446	6	1	1	1	3	1	1.3199	NaN	NaN
1101	1	1	447	6	1	1	1	3	1	0.95399	NaN	NaN
1101	1	1	448	6	1	0	0	12	1	1.3146	NaN	NaN
1101	1	1	449	6	1	1	1	3	1	1.0899	NaN	NaN
1101	1	1	450	6	1	0	0	12	1	1.1598	NaN	NaN
1101	1	1	451	6	1	0	1	12	0	1.1853	NaN	NaN
1101	1	1	452	6	1	0	0	12	1	1.5574	NaN	NaN
1101	1	1	453	6	1	1	1	3	1	1.055	NaN	NaN
1101	1	1	454	6	2	0	0	12	1	1.4454	NaN	NaN
1101	1	1	455	6	2	0	1	12	0	2.636	NaN	NaN
1101	1	1	456	6	2	0	0	12	1	0.77436	NaN	NaN
1101	1	1	457	6	2	0	0	12	1	1.0975	NaN	NaN
1101	1	1	458	6	2	1	1	3	1	1.2585	NaN	NaN
1101	1	1	459	6	2	0	0	12	1	0.95899	NaN	NaN
1101	1	1	460	6	2	1	1	3	1	0.691	NaN	NaN
1101	1	1	461	6	2	0	1	12	0	1.7215	NaN	NaN
1101	1	1	462	6	3	1	1	3	1	1.1706	NaN	NaN
1101	1	1	463	6	3	1	1	3	1	1.1217	NaN	NaN
1101	1	1	464	6	3	1	1	3	1	2.266	NaN	NaN
1101	1	1	465	6	3	1	1	3	1	0.84147	NaN	NaN
1101	1	1	466	6	3	0	0	12	1	1.1497	NaN	NaN
1101	1	1	467	6	3	0	0	12	1	1.3001	NaN	NaN
1101	1	1	468	6	3	1	1	3	1	1.0966	NaN	NaN
1101	1	1	469	6	3	1	1	3	1	1.2365	NaN	NaN
1101	1	1	470	6	1	0	1	12	0	1.8507	NaN	NaN
1101	1	1	471	6	1	1	0	3	0	1.7856	NaN	NaN
1101	1	1	472	6	1	0	0	12	1	1.347	NaN	NaN
1101	1	1	473	6	1	0	0	12	1	1.3243	NaN	NaN
1101	1	1	474	6	1	1	1	3	1	0.97104	NaN	NaN
1101	1	1	475	6	1	1	1	3	1	1.1757	NaN	NaN
1101	1	1	476	6	1	1	1	3	1	1.1501	NaN	NaN
1101	1	1	477	6	1	0	1	12	0	1.2158	NaN	NaN
1101	1	1	478	6	2	1	1	3	1	1.5907	NaN	NaN
1101	1	1	479	6	2	0	0	12	1	1.1329	NaN	NaN
1101	1	1	480	6	2	0	1	12	0	1.2273	NaN	NaN
1101	1	1	481	6	2	0	1	12	0	1.2215	NaN	NaN
1101	1	1	482	6	2	0	0	12	1	1.3077	NaN	NaN
1101	1	1	483	6	2	0	0	12	1	1.1571	NaN	NaN
1101	1	1	484	6	2	1	1	3	1	0.94292	NaN	NaN
1101	1	1	485	6	2	0	0	12	1	1.2534	NaN	NaN
1101	1	1	486	6	3	0	0	12	1	1.0601	NaN	NaN
1101	1	1	487	6	3	1	1	3	1	1.3251	NaN	NaN
1101	1	1	488	6	3	1	1	3	1	0.80957	NaN	NaN
1101	1	1	489	6	3	1	0	3	0	1.3972	NaN	NaN
1101	1	1	490	6	3	1	0	3	0	1.2682	NaN	NaN
1101	1	1	491	6	3	1	0	3	0	1.1973	NaN	NaN
1101	1	1	492	6	3	0	0	12	1	1.2493	NaN	NaN
1101	1	1	493	6	3	1	0	3	0	1.9466	NaN	NaN
1101	1	1	494	6	1	0	1	12	0	1.5517	NaN	NaN
1101	1	1	495	6	1	1	1	3	1	1.15	NaN	NaN
1101	1	1	496	6	1	1	1	3	1	1.9489	NaN	NaN
1101	1	1	497	6	1	0	0	12	1	1.1445	NaN	NaN
1101	1	1	498	6	1	0	0	12	1	1.7941	NaN	NaN
1101	1	1	499	6	1	0	0	12	1	1.2041	NaN	NaN
1101	1	1	500	6	1	1	1	3	1	1.4211	NaN	NaN
1101	1	1	501	6	1	1	1	3	1	1.8335	NaN	NaN
1101	1	1	502	6	2	1	1	3	1	1.2869	NaN	NaN
1101	1	1	503	6	2	0	0	12	1	1.3734	NaN	NaN
1101	1	1	504	6	2	0	0	12	1	1.249	NaN	NaN
1101	1	1	505	6	2	0	1	12	0	2.0215	NaN	NaN
1101	1	1	506	6	2	1	1	3	1	0.97497	NaN	NaN
1101	1	1	507	6	2	0	1	12	0	1.2744	NaN	NaN
1101	1	1	508	6	2	0	0	12	1	1.409	NaN	NaN
1101	1	1	509	6	2	0	0	12	1	1.4537	NaN	NaN
1101	1	1	510	6	3	1	1	3	1	1.1963	NaN	NaN
1101	1	1	511	6	3	0	0	12	1	1.3014	NaN	NaN
1101	1	1	512	6	3	1	1	3	1	1.3799	NaN	NaN
1101	1	1	513	6	3	0	0	12	1	1.2644	NaN	NaN
1101	1	1	514	6	3	1	1	3	1	1.1134	NaN	NaN
1101	1	1	515	6	3	1	1	3	1	1.5841	NaN	NaN
1101	1	1	516	6	3	1	1	3	1	1.0952	NaN	NaN
1101	1	1	517	6	3	1	1	3	1	1.1045	NaN	NaN
1101	1	1	518	6	1	0	1	12	0	1.2792	NaN	NaN
1101	1	1	519	6	1	0	0	12	1	1.1872	NaN	NaN
1101	1	1	520	6	1	0	1	12	0	1.0368	NaN	NaN
1101	1	1	521	6	1	1	1	3	1	0.96858	NaN	NaN
1101	1	1	522	6	1	1	1	3	1	1.0872	NaN	NaN
1101	1	1	523	6	1	1	1	3	1	0.8564	NaN	NaN
1101	1	1	524	6	1	0	0	12	1	1.2067	NaN	NaN
1101	1	1	525	6	1	1	1	3	1	0.89354	NaN	NaN
1101	1	1	526	6	2	0	0	12	1	1.3026	NaN	NaN
1101	1	1	527	6	2	0	1	12	0	1.3224	NaN	NaN
1101	1	1	528	6	2	0	0	12	1	1.1908	NaN	NaN
1101	1	1	529	6	2	1	1	3	1	1.1304	NaN	NaN
1101	1	1	530	6	2	0	1	12	0	1.6222	NaN	NaN
1101	1	1	531	6	2	1	1	3	1	0.78105	NaN	NaN
1101	1	1	532	6	2	0	0	12	1	0.94821	NaN	NaN
1101	1	1	533	6	2	0	0	12	1	1.1046	NaN	NaN
1101	1	1	534	6	3	1	1	3	1	0.81466	NaN	NaN
1101	1	1	535	6	3	1	1	3	1	0.84645	NaN	NaN
1101	1	1	536	6	3	1	1	3	1	0.80638	NaN	NaN
1101	1	1	537	6	3	1	1	3	1	1.4102	NaN	NaN
1101	1	1	538	6	3	1	1	3	1	1.2943	NaN	NaN
1101	1	1	539	6	3	1	1	3	1	1.1593	NaN	NaN
1101	1	1	540	6	3	0	0	12	1	0.9903	NaN	NaN
1101	1	1	541	6	3	0	0	12	1	1.2986	NaN	NaN
1101	1	1	542	6	1	0	1	12	0	1.3778	NaN	NaN
1101	1	1	543	6	1	1	1	3	1	1.2138	NaN	NaN
1101	1	1	544	6	1	0	0	12	1	1.0283	NaN	NaN
1101	1	1	545	6	1	0	0	12	1	1.6855	NaN	NaN
1101	1	1	546	6	1	1	1	3	1	1.1025	NaN	NaN
1101	1	1	547	6	1	1	1	3	1	1.1466	NaN	NaN
1101	1	1	548	6	1	0	0	12	1	1.1287	NaN	NaN
1101	1	1	549	6	1	1	1	3	1	1.5995	NaN	NaN
1101	1	1	550	6	2	1	0	3	0	1.0945	NaN	NaN
1101	1	1	551	6	2	0	0	12	1	0.86638	NaN	NaN
1101	1	1	552	6	2	0	1	12	0	0.90501	NaN	NaN
1101	1	1	553	6	2	0	1	12	0	0.94408	NaN	NaN
1101	1	1	554	6	2	0	1	12	0	1.0408	NaN	NaN
1101	1	1	555	6	2	0	0	12	1	1.0054	NaN	NaN
1101	1	1	556	6	2	0	1	12	0	0.85425	NaN	NaN
1101	1	1	557	6	2	1	1	3	1	0.98066	NaN	NaN
1101	1	1	558	6	3	1	1	3	1	1.1048	NaN	NaN
1101	1	1	559	6	3	0	0	12	1	1.136	NaN	NaN
1101	1	1	560	6	3	1	0	3	0	1.3074	NaN	NaN
1101	1	1	561	6	3	1	1	3	1	1.0689	NaN	NaN
1101	1	1	562	6	3	1	1	3	1	0.72662	NaN	NaN
1101	1	1	563	6	3	1	0	3	0	1.002	NaN	NaN
1101	1	1	564	6	3	1	1	3	1	0.81682	NaN	NaN
1101	1	1	565	6	3	0	0	12	1	0.91099	NaN	NaN
1101	1	1	566	6	1	1	1	3	1	2.2659	NaN	NaN
1101	1	1	567	6	1	1	1	3	1	0.91723	NaN	NaN
1101	1	1	568	6	1	0	0	12	1	0.92883	NaN	NaN
1101	1	1	569	6	1	1	1	3	1	1.1224	NaN	NaN
1101	1	1	570	6	1	0	0	12	1	1.3476	NaN	NaN
1101	1	1	571	6	1	0	0	12	1	0.89562	NaN	NaN
1101	1	1	572	6	1	1	1	3	1	0.98978	NaN	NaN
1101	1	1	573	6	1	0	0	12	1	1.1171	NaN	NaN
1101	1	1	574	6	2	0	0	12	1	1.4487	NaN	NaN
1101	1	1	575	6	2	0	0	12	1	1.741	NaN	NaN
1101	1	1	576	6	2	1	1	3	1	1.1379	NaN	NaN
1101	1	1	577	6	2	0	1	12	0	1.5758	NaN	NaN
1101	1	1	578	6	2	0	0	12	1	1.0571	NaN	NaN
1101	1	1	579	6	2	0	0	12	1	1.2558	NaN	NaN
1101	1	1	580	6	2	1	1	3	1	1.1102	NaN	NaN
1101	1	1	581	6	2	0	0	12	1	0.82902	NaN	NaN
1101	1	1	582	6	3	0	0	12	1	2.4627	NaN	NaN
1101	1	1	583	6	3	1	0	3	0	1.2564	NaN	NaN
1101	1	1	584	6	3	1	1	3	1	2.3167	NaN	NaN
1101	1	1	585	6	3	1	1	3	1	1.0086	NaN	NaN
1101	1	1	586	6	3	1	0	3	0	1.2157	NaN	NaN
1101	1	1	587	6	3	0	0	12	1	0.97692	NaN	NaN
1101	1	1	588	6	3	1	0	3	0	1.2315	NaN	NaN
1101	1	1	589	6	3	1	0	3	0	2.0006	NaN	NaN
1101	1	1	590	6	1	0	0	12	1	0.92557	NaN	NaN
1101	1	1	591	6	1	0	1	12	0	0.97394	NaN	NaN
1101	1	1	592	6	1	0	1	12	0	1.333	NaN	NaN
1101	1	1	593	6	1	0	0	12	1	1.276	NaN	NaN
1101	1	1	594	6	1	1	1	3	1	1.0451	NaN	NaN
1101	1	1	595	6	1	1	1	3	1	1.9686	NaN	NaN
1101	1	1	596	6	1	1	1	3	1	1.3816	NaN	NaN
1101	1	1	597	6	1	1	1	3	1	1.2092	NaN	NaN
1101	1	1	598	6	2	0	0	12	1	1.0055	NaN	NaN
1101	1	1	599	6	2	0	0	12	1	0.8817	NaN	NaN
1101	1	1	600	6	2	0	0	12	1	1.3678	NaN	NaN
1101	1	1	601	6	2	1	1	3	1	1.1241	NaN	NaN
1101	1	1	602	6	2	1	1	3	1	1.3286	NaN	NaN
1101	1	1	603	6	2	0	0	12	1	0.9998	NaN	NaN
1101	1	1	604	6	2	0	0	12	1	1.1367	NaN	NaN
1101	1	1	605	6	2	0	0	12	1	1.3029	NaN	NaN
1101	1	1	606	6	3	1	0	3	0	1.4949	NaN	NaN
1101	1	1	607	6	3	1	1	3	1	0.93818	NaN	NaN
1101	1	1	608	6	3	0	0	12	1	1.1556	NaN	NaN
1101	1	1	609	6	3	1	1	3	1	1.1624	NaN	NaN
1101	1	1	610	6	3	1	1	3	1	0.96878	NaN	NaN
1101	1	1	611	6	3	1	0	3	0	1.4747	NaN	NaN
1101	1	1	612	6	3	0	1	12	0	1.3686	NaN	NaN
1101	1	1	613	6	3	1	0	3	0	1.3193	NaN	NaN
1101	1	1	614	6	1	1	1	3	1	1.166	NaN	NaN
1101	1	1	615	6	1	1	1	3	1	1.0148	NaN	NaN
1101	1	1	616	6	1	0	0	12	1	1.3155	NaN	NaN
1101	1	1	617	6	1	1	1	3	1	1.2101	NaN	NaN
1101	1	1	618	6	1	0	0	12	1	1.9711	NaN	NaN
1101	1	1	619	6	1	0	1	12	0	1.322	NaN	NaN
1101	1	1	620	6	1	1	1	3	1	1.2357	NaN	NaN
1101	1	1	621	6	1	0	0	12	1	1.1995	NaN	NaN
1101	1	1	622	6	2	1	0	3	0	1.1663	NaN	NaN
1101	1	1	623	6	2	0	0	12	1	1.3629	NaN	NaN
1101	1	1	624	6	2	0	0	12	1	1.2438	NaN	NaN
1101	1	1	625	6	2	1	1	3	1	0.90331	NaN	NaN
1101	1	1	626	6	2	0	0	12	1	1.3262	NaN	NaN
1101	1	1	627	6	2	0	1	12	0	0.83199	NaN	NaN
1101	1	1	628	6	2	0	0	12	1	0.98502	NaN	NaN
1101	1	1	629	6	2	0	1	12	0	0.88444	NaN	NaN
1101	1	1	630	6	3	1	1	3	1	1.0146	NaN	NaN
1101	1	1	631	6	3	1	0	3	0	1.3433	NaN	NaN
1101	1	1	632	6	3	1	1	3	1	0.89939	NaN	NaN
1101	1	1	633	6	3	1	1	3	1	1.3005	NaN	NaN
1101	1	1	634	6	3	0	0	12	1	1.0248	NaN	NaN
1101	1	1	635	6	3	0	0	12	1	1.4587	NaN	NaN
1101	1	1	636	6	3	1	1	3	1	0.74756	NaN	NaN
1101	1	1	637	6	3	1	1	3	1	1.2025	NaN	NaN
1101	1	1	638	6	1	1	1	3	1	1.0791	NaN	NaN
1101	1	1	639	6	1	1	1	3	1	0.76825	NaN	NaN
1101	1	1	640	6	1	0	0	12	1	0.93402	NaN	NaN
1101	1	1	641	6	1	0	1	12	0	1.8102	NaN	NaN
1101	1	1	642	6	1	1	1	3	1	1.2626	NaN	NaN
1101	1	1	643	6	1	0	1	12	0	1.2776	NaN	NaN
1101	1	1	644	6	1	0	0	12	1	1.0898	NaN	NaN
1101	1	1	645	6	1	1	1	3	1	1.3283	NaN	NaN
1101	1	1	646	6	2	0	0	12	1	0.84142	NaN	NaN
1101	1	1	647	6	2	0	0	12	1	1.1789	NaN	NaN
1101	1	1	648	6	2	0	1	12	0	0.71987	NaN	NaN
1101	1	1	649	6	2	0	0	12	1	1.128	NaN	NaN
1101	1	1	650	6	2	0	1	12	0	0.78579	NaN	NaN
1101	1	1	651	6	2	0	1	12	0	1.1814	NaN	NaN
1101	1	1	652	6	2	1	1	3	1	0.97683	NaN	NaN
1101	1	1	653	6	2	1	1	3	1	0.7489	NaN	NaN
1101	1	1	654	6	3	1	1	3	1	0.74311	NaN	NaN
1101	1	1	655	6	3	1	1	3	1	1.1226	NaN	NaN
1101	1	1	656	6	3	0	0	12	1	1.1796	NaN	NaN
1101	1	1	657	6	3	1	1	3	1	1.1651	NaN	NaN
1101	1	1	658	6	3	1	1	3	1	1.4785	NaN	NaN
1101	1	1	659	6	3	1	0	3	0	1.2797	NaN	NaN
1101	1	1	660	6	3	0	0	12	1	1.0601	NaN	NaN
1101	1	1	661	6	3	1	0	3	0	1.3439	NaN	NaN
1101	1	1	662	6	1	0	0	12	1	1.1511	NaN	NaN
1101	1	1	663	6	1	1	0	3	0	1.4482	NaN	NaN
1101	1	1	664	6	1	1	1	3	1	1.0121	NaN	NaN
1101	1	1	665	6	1	0	1	12	0	1.1524	NaN	NaN
1101	1	1	666	6	1	1	1	3	1	1.4711	NaN	NaN
1101	1	1	667	6	1	0	1	12	0	1.2856	NaN	NaN
1101	1	1	668	6	1	0	0	12	1	1.039	NaN	NaN
1101	1	1	669	6	1	1	1	3	1	0.97934	NaN	NaN
1101	1	1	670	6	2	0	1	12	0	1.4045	NaN	NaN
1101	1	1	671	6	2	0	0	12	1	0.72848	NaN	NaN
1101	1	1	672	6	2	0	0	12	1	0.76989	NaN	NaN
1101	1	1	673	6	2	0	0	12	1	0.80779	NaN	NaN
1101	1	1	674	6	2	1	1	3	1	0.77441	NaN	NaN
1101	1	1	675	6	2	0	0	12	1	1.0826	NaN	NaN
1101	1	1	676	6	2	1	0	3	0	1.3983	NaN	NaN
1101	1	1	677	6	2	0	0	12	1	0.91223	NaN	NaN
1101	1	1	678	6	3	1	0	3	0	1.2867	NaN	NaN
1101	1	1	679	6	3	0	0	12	1	1.0751	NaN	NaN
1101	1	1	680	6	3	1	0	3	0	1.3694	NaN	NaN
1101	1	1	681	6	3	0	0	12	1	0.91233	NaN	NaN
1101	1	1	682	6	3	1	0	3	0	1.3104	NaN	NaN
1101	1	1	683	6	3	1	1	3	1	1.7943	NaN	NaN
1101	1	1	684	6	3	1	1	3	1	1.2862	NaN	NaN
1101	1	1	685	6	3	1	1	3	1	1.0586	NaN	NaN
1101	1	1	686	6	1	0	0	12	1	1.3136	NaN	NaN
1101	1	1	687	6	1	0	0	12	1	1.0378	NaN	NaN
1101	1	1	688	6	1	1	1	3	1	1.9884	NaN	NaN
1101	1	1	689	6	1	1	1	3	1	2.7293	NaN	NaN
1101	1	1	690	6	1	1	0	3	0	1.1995	NaN	NaN
1101	1	1	691	6	1	1	1	3	1	1.7023	NaN	NaN
1101	1	1	692	6	1	0	0	12	1	0.98648	NaN	NaN
1101	1	1	693	6	1	0	0	12	1	1.097	NaN	NaN
1101	1	1	694	6	2	1	1	3	1	1.1552	NaN	NaN
1101	1	1	695	6	2	0	0	12	1	1.0253	NaN	NaN
1101	1	1	696	6	2	0	1	12	0	0.82977	NaN	NaN
1101	1	1	697	6	2	0	1	12	0	1.4091	NaN	NaN
1101	1	1	698	6	2	0	0	12	1	0.81913	NaN	NaN
1101	1	1	699	6	2	0	0	12	1	1.2972	NaN	NaN
1101	1	1	700	6	2	1	1	3	1	0.78146	NaN	NaN
1101	1	1	701	6	2	0	1	12	0	0.99298	NaN	NaN
1101	1	1	702	6	3	1	1	3	1	1.0273	NaN	NaN
1101	1	1	703	6	3	1	1	3	1	0.99916	NaN	NaN
1101	1	1	704	6	3	1	1	3	1	1.0306	NaN	NaN
1101	1	1	705	6	3	0	0	12	1	1.7466	NaN	NaN
1101	1	1	706	6	3	1	1	3	1	1.3026	NaN	NaN
1101	1	1	707	6	3	1	1	3	1	1.1355	NaN	NaN
1101	1	1	708	6	3	1	1	3	1	1.3455	NaN	NaN
1101	1	1	709	6	3	0	0	12	1	1.1016	NaN	NaN
1101	1	1	710	6	1	0	0	12	1	1.4015	NaN	NaN
1101	1	1	711	6	1	0	1	12	0	1.099	NaN	NaN
1101	1	1	712	6	1	1	1	3	1	0.94545	NaN	NaN
1101	1	1	713	6	1	1	1	3	1	0.83203	NaN	NaN
1101	1	1	714	6	1	0	0	12	1	1.0784	NaN	NaN
1101	1	1	715	6	1	1	1	3	1	0.91168	NaN	NaN
1101	1	1	716	6	1	0	1	12	0	1.0462	NaN	NaN
1101	1	1	717	6	1	1	1	3	1	0.86403	NaN	NaN
1101	1	1	718	6	2	1	0	3	0	1.3426	NaN	NaN
1101	1	1	719	6	2	0	0	12	1	1.1575	NaN	NaN
1101	1	1	720	6	2	0	0	12	1	1.4654	NaN	NaN
1101	1	1	721	6	2	0	0	12	1	1.1972	NaN	NaN
1101	1	1	722	6	2	1	1	3	1	0.71985	NaN	NaN
1101	1	1	723	6	2	0	1	12	0	1.0585	NaN	NaN
1101	1	1	724	6	2	0	0	12	1	1.1082	NaN	NaN
1101	1	1	725	6	2	0	0	12	1	0.85342	NaN	NaN
1101	1	1	726	6	3	1	1	3	1	0.94264	NaN	NaN
1101	1	1	727	6	3	1	1	3	1	0.8294	NaN	NaN
1101	1	1	728	6	3	0	0	12	1	1.1136	NaN	NaN
1101	1	1	729	6	3	1	1	3	1	0.79726	NaN	NaN
1101	1	1	730	6	3	1	0	3	0	0.97224	NaN	NaN
1101	1	1	731	6	3	1	1	3	1	0.76236	NaN	NaN
1101	1	1	732	6	3	0	0	12	1	0.88368	NaN	NaN
1101	1	1	733	6	3	1	1	3	1	0.95375	NaN	NaN
1101	1	1	734	6	1	0	0	12	1	1.4142	NaN	NaN
1101	1	1	735	6	1	1	0	3	0	1.1623	NaN	NaN
1101	1	1	736	6	1	0	1	12	0	1.2946	NaN	NaN
1101	1	1	737	6	1	1	1	3	1	1.1146	NaN	NaN
1101	1	1	738	6	1	1	1	3	1	0.84095	NaN	NaN
1101	1	1	739	6	1	0	0	12	1	1.0397	NaN	NaN
1101	1	1	740	6	1	0	0	12	1	1.0304	NaN	NaN
1101	1	1	741	6	1	1	1	3	1	1.1568	NaN	NaN
1101	1	1	742	6	2	1	1	3	1	1.1294	NaN	NaN
1101	1	1	743	6	2	0	0	12	1	0.99945	NaN	NaN
1101	1	1	744	6	2	0	0	12	1	0.85435	NaN	NaN
1101	1	1	745	6	2	0	0	12	1	0.85293	NaN	NaN
1101	1	1	746	6	2	0	1	12	0	0.81707	NaN	NaN
1101	1	1	747	6	2	0	1	12	0	0.85547	NaN	NaN
1101	1	1	748	6	2	0	1	12	0	0.8087	NaN	NaN
1101	1	1	749	6	2	1	0	3	0	1.1877	NaN	NaN
1101	1	1	750	6	3	1	1	3	1	0.98677	NaN	NaN
1101	1	1	751	6	3	1	1	3	1	1.3584	NaN	NaN
1101	1	1	752	6	3	0	0	12	1	1.5252	NaN	NaN
1101	1	1	753	6	3	1	0	3	0	1.3381	NaN	NaN
1101	1	1	754	6	3	0	0	12	1	1.2166	NaN	NaN
1101	1	1	755	6	3	1	0	3	0	1.8849	NaN	NaN
1101	1	1	756	6	3	1	1	3	1	0.81715	NaN	NaN
1101	1	1	757	6	3	1	1	3	1	1.2636	NaN	NaN
1101	1	1	758	6	1	0	0	12	1	1.14	NaN	NaN
1101	1	1	759	6	1	1	1	3	1	1.1165	NaN	NaN
1101	1	1	760	6	1	1	1	3	1	1.1714	NaN	NaN
1101	1	1	761	6	1	0	1	12	0	1.8395	NaN	NaN
1101	1	1	762	6	1	0	1	12	0	1.0777	NaN	NaN
1101	1	1	763	6	1	1	1	3	1	1.2313	NaN	NaN
1101	1	1	764	6	1	1	1	3	1	1.1019	NaN	NaN
1101	1	1	765	6	1	0	0	12	1	1.2208	NaN	NaN
1101	1	1	766	6	2	0	0	12	1	1.1927	NaN	NaN
1101	1	1	767	6	2	0	0	12	1	1.4105	NaN	NaN
1101	1	1	768	6	2	0	1	12	0	1.1797	NaN	NaN
1101	1	1	769	6	2	1	1	3	1	0.94632	NaN	NaN
1101	1	1	770	6	2	0	0	12	1	1.2432	NaN	NaN
1101	1	1	771	6	2	0	0	12	1	0.98573	NaN	NaN
1101	1	1	772	6	2	0	0	12	1	1.0726	NaN	NaN
1101	1	1	773	6	2	1	1	3	1	0.99127	NaN	NaN
1101	1	1	774	6	3	0	0	12	1	1.2916	NaN	NaN
1101	1	1	775	6	3	1	0	3	0	0.92471	NaN	NaN
1101	1	1	776	6	3	0	1	12	0	1.4089	NaN	NaN
1101	1	1	777	6	3	1	0	3	0	0.86368	NaN	NaN
1101	1	1	778	6	3	1	1	3	1	1.4515	NaN	NaN
1101	1	1	779	6	3	1	1	3	1	1.0476	NaN	NaN
1101	1	1	780	6	3	1	0	3	0	1.4034	NaN	NaN
1101	1	1	781	6	3	1	0	3	0	2.0637	NaN	NaN
1101	1	1	782	6	1	0	0	12	1	1.404	NaN	NaN
1101	1	1	783	6	1	1	1	3	1	0.87242	NaN	NaN
1101	1	1	784	6	1	0	0	12	1	0.87665	NaN	NaN
1101	1	1	785	6	1	0	0	12	1	0.91524	NaN	NaN
1101	1	1	786	6	1	1	1	3	1	0.87652	NaN	NaN
1101	1	1	787	6	1	1	1	3	1	1.4049	NaN	NaN
1101	1	1	788	6	1	0	0	12	1	0.91021	NaN	NaN
1101	1	1	789	6	1	1	0	3	0	1.6873	NaN	NaN
1101	1	1	790	6	2	1	1	3	1	1.5272	NaN	NaN
1101	1	1	791	6	2	0	0	12	1	0.76002	NaN	NaN
1101	1	1	792	6	2	0	0	12	1	1.1404	NaN	NaN
1101	1	1	793	6	2	1	1	3	1	0.92796	NaN	NaN
1101	1	1	794	6	2	0	0	12	1	0.83272	NaN	NaN
1101	1	1	795	6	2	0	0	12	1	0.98104	NaN	NaN
1101	1	1	796	6	2	0	1	12	0	0.67007	NaN	NaN
1101	1	1	797	6	2	0	0	12	1	1.023	NaN	NaN
1101	1	1	798	6	3	1	1	3	1	1.1474	NaN	NaN
1101	1	1	799	6	3	1	1	3	1	0.95966	NaN	NaN
1101	1	1	800	6	3	0	0	12	1	0.80601	NaN	NaN
1101	1	1	801	6	3	1	1	3	1	1.1487	NaN	NaN
1101	1	1	802	6	3	1	0	3	0	1.1425	NaN	NaN
1101	1	1	803	6	3	1	0	3	0	1.0883	NaN	NaN
1101	1	1	804	6	3	1	1	3	1	1.156	NaN	NaN
1101	1	1	805	6	3	0	0	12	1	1.1307	NaN	NaN
1101	1	1	806	6	1	1	1	3	1	1.0074	NaN	NaN
1101	1	1	807	6	1	0	0	12	1	0.82978	NaN	NaN
1101	1	1	808	6	1	1	1	3	1	0.88407	NaN	NaN
1101	1	1	809	6	1	1	1	3	1	0.81585	NaN	NaN
1101	1	1	810	6	1	1	1	3	1	0.95582	NaN	NaN
1101	1	1	811	6	1	0	1	12	0	1.5784	NaN	NaN
1101	1	1	812	6	1	0	1	12	0	1.4443	NaN	NaN
1101	1	1	813	6	1	0	1	12	0	1.0828	NaN	NaN
1101	1	1	814	6	2	0	0	12	1	1.2713	NaN	NaN
1101	1	1	815	6	2	0	1	12	0	0.79845	NaN	NaN
1101	1	1	816	6	2	0	0	12	1	0.93777	NaN	NaN
1101	1	1	817	6	2	1	1	3	1	0.83213	NaN	NaN
1101	1	1	818	6	2	0	0	12	1	1.2128	NaN	NaN
1101	1	1	819	6	2	0	0	12	1	0.78177	NaN	NaN
1101	1	1	820	6	2	0	0	12	1	0.95926	NaN	NaN
1101	1	1	821	6	2	1	1	3	1	0.59996	NaN	NaN
1101	1	1	822	6	3	1	1	3	1	0.81988	NaN	NaN
1101	1	1	823	6	3	1	1	3	1	0.7844	NaN	NaN
1101	1	1	824	6	3	1	1	3	1	1.1982	NaN	NaN
1101	1	1	825	6	3	1	1	3	1	1.2953	NaN	NaN
1101	1	1	826	6	3	0	0	12	1	1.0942	NaN	NaN
1101	1	1	827	6	3	1	0	3	0	1.3271	NaN	NaN
1101	1	1	828	6	3	0	0	12	1	1.0439	NaN	NaN
1101	1	1	829	6	3	1	0	3	0	1.6182	NaN	NaN
1101	1	1	830	6	1	0	0	12	1	0.96184	NaN	NaN
1101	1	1	831	6	1	1	1	3	1	0.94887	NaN	NaN
1101	1	1	832	6	1	1	1	3	1	0.89419	NaN	NaN
1101	1	1	833	6	1	0	0	12	1	1.7328	NaN	NaN
1101	1	1	834	6	1	1	1	3	1	0.775	NaN	NaN
1101	1	1	835	6	1	1	1	3	1	1.0507	NaN	NaN
1101	1	1	836	6	1	0	0	12	1	1.1927	NaN	NaN
1101	1	1	837	6	1	0	0	12	1	1.6342	NaN	NaN
1101	1	1	838	6	2	0	0	12	1	1.0548	NaN	NaN
1101	1	1	839	6	2	0	0	12	1	1.4184	NaN	NaN
1101	1	1	840	6	2	1	0	3	0	1.2604	NaN	NaN
1101	1	1	841	6	2	0	0	12	1	1.0133	NaN	NaN
1101	1	1	842	6	2	0	1	12	0	1.1444	NaN	NaN
1101	1	1	843	6	2	0	0	12	1	0.79156	NaN	NaN
1101	1	1	844	6	2	1	1	3	1	0.93394	NaN	NaN
1101	1	1	845	6	2	0	1	12	0	1.1199	NaN	NaN
1101	1	1	846	6	3	1	1	3	1	1.129	NaN	NaN
1101	1	1	847	6	3	1	1	3	1	1.0319	NaN	NaN
1101	1	1	848	6	3	1	0	3	0	1.2117	NaN	NaN
1101	1	1	849	6	3	1	1	3	1	0.97021	NaN	NaN
1101	1	1	850	6	3	0	0	12	1	0.94992	NaN	NaN
1101	1	1	851	6	3	1	0	3	0	1.2683	NaN	NaN
1101	1	1	852	6	3	1	1	3	1	1.0032	NaN	NaN
1101	1	1	853	6	3	0	1	12	0	0.95695	NaN	NaN
1101	1	1	854	6	1	0	1	12	0	0.777	NaN	NaN
1101	1	1	855	6	1	1	1	3	1	1.1483	NaN	NaN
1101	1	1	856	6	1	1	1	3	1	0.78954	NaN	NaN
1101	1	1	857	6	1	0	0	12	1	0.94336	NaN	NaN
1101	1	1	858	6	1	0	0	12	1	0.89645	NaN	NaN
1101	1	1	859	6	1	1	1	3	1	0.83314	NaN	NaN
1101	1	1	860	6	1	1	1	3	1	0.89371	NaN	NaN
1101	1	1	861	6	1	0	0	12	1	0.77472	NaN	NaN
1101	1	1	862	6	2	0	0	12	1	0.91515	NaN	NaN
1101	1	1	863	6	2	1	1	3	1	0.8623	NaN	NaN
1101	1	1	864	6	2	0	0	12	1	0.92795	NaN	NaN
1101	1	1	865	6	2	0	0	12	1	0.95529	NaN	NaN
1101	1	1	866	6	2	0	1	12	0	0.77752	NaN	NaN
1101	1	1	867	6	2	0	0	12	1	0.74121	NaN	NaN
1101	1	1	868	6	2	0	0	12	1	1.3265	NaN	NaN
1101	1	1	869	6	2	1	1	3	1	0.71986	NaN	NaN
1101	1	1	870	6	3	1	0	3	0	1.1376	NaN	NaN
1101	1	1	871	6	3	1	0	3	0	1.4162	NaN	NaN
1101	1	1	872	6	3	1	1	3	1	0.76993	NaN	NaN
1101	1	1	873	6	3	0	1	12	0	1.3868	NaN	NaN
1101	1	1	874	6	3	0	0	12	1	0.77697	NaN	NaN
1101	1	1	875	6	3	1	1	3	1	1.0954	NaN	NaN
1101	1	1	876	6	3	1	1	3	1	1.1426	NaN	NaN
1101	1	1	877	6	3	1	0	3	0	0.95603	NaN	NaN
1101	1	1	878	6	1	1	1	3	1	0.89502	NaN	NaN
1101	1	1	879	6	1	0	0	12	1	1.1843	NaN	NaN
1101	1	1	880	6	1	0	1	12	0	0.61976	NaN	NaN
1101	1	1	881	6	1	1	1	3	1	0.64203	NaN	NaN
1101	1	1	882	6	1	1	1	3	1	0.87002	NaN	NaN
1101	1	1	883	6	1	1	1	3	1	0.74415	NaN	NaN
1101	1	1	884	6	1	0	0	12	1	0.88861	NaN	NaN
1101	1	1	885	6	1	0	1	12	0	1.0221	NaN	NaN
1101	1	1	886	6	2	1	1	3	1	0.89634	NaN	NaN
1101	1	1	887	6	2	0	0	12	1	0.84431	NaN	NaN
1101	1	1	888	6	2	0	0	12	1	1.1704	NaN	NaN
1101	1	1	889	6	2	0	0	12	1	1.0119	NaN	NaN
1101	1	1	890	6	2	0	0	12	1	1.0559	NaN	NaN
1101	1	1	891	6	2	0	0	12	1	1.0758	NaN	NaN
1101	1	1	892	6	2	1	1	3	1	0.65312	NaN	NaN
1101	1	1	893	6	2	0	1	12	0	0.81157	NaN	NaN
1101	1	1	894	6	3	1	1	3	1	1.2584	NaN	NaN
1101	1	1	895	6	3	0	0	12	1	1.4868	NaN	NaN
1101	1	1	896	6	3	1	1	3	1	0.94925	NaN	NaN
1101	1	1	897	6	3	1	1	3	1	0.75609	NaN	NaN
1101	1	1	898	6	3	1	0	3	0	1.1467	NaN	NaN
1101	1	1	899	6	3	0	0	12	1	0.78504	NaN	NaN
1101	1	1	900	6	3	1	1	3	1	0.71986	NaN	NaN
1101	1	1	901	6	3	1	0	3	0	0.71992	NaN	NaN
1102	1	1	1	1	NaN	0	0	19	1	1.4574	0.8	2.8144
1102	1	1	2	1	NaN	0	1	4	0	1.6944	0.5	2.0622
1102	1	1	3	1	NaN	1	1	54	1	1.1489	1	2.1752
1102	1	1	4	1	NaN	1	1	3	1	1.2561	0.7	2.8244
1102	1	1	5	1	NaN	0	0	52	1	1.3449	0.7	2.2673
1102	1	1	6	1	NaN	1	1	20	1	1.0677	0.9	1.4786
1102	1	1	7	1	NaN	0	1	50	0	1.1614	0.7	1.3191
1102	1	1	8	1	NaN	1	0	8	0	1.1958	0.7	0.79314
1102	1	1	9	1	NaN	0	1	5	0	5.1418	0.6	0.93922
1102	1	1	10	1	NaN	1	1	53	1	0.7199	1	3.0742
1102	1	1	11	1	NaN	0	1	1	0	1.4551	0.8	1.1996
1102	1	1	12	1	NaN	0	0	2	1	2.8892	0.8	1.4025
1102	1	1	13	1	NaN	1	1	17	1	0.63903	1	1.6038
1102	1	1	14	1	NaN	0	0	53	1	0.88078	0.9	1.4224
1102	1	1	15	1	NaN	0	1	8	0	1.6533	0.7	0.94143
1102	1	1	16	1	NaN	1	0	4	0	4.302	0.8	0.73434
1102	1	1	17	1	NaN	1	1	17	1	0.79513	0.8	1.1604
1102	1	1	18	1	NaN	0	1	18	0	1.6533	0.8	0.71766
1102	1	1	19	1	NaN	0	0	16	1	4.9151	0.8	0.58552
1102	1	1	20	1	NaN	1	1	15	1	2.5693	0.9	1.2729
1102	1	1	21	1	NaN	1	1	51	1	0.71988	0.9	1.2714
1102	1	1	22	1	NaN	1	1	54	1	0.65741	1	1.0735
1102	1	1	23	1	NaN	0	0	5	1	2.41	0.9	1.103
1102	1	1	24	1	NaN	0	0	50	1	0.74896	0.9	3.1595
1102	1	1	25	1	NaN	0	1	3	0	1.8985	0.5	0.58908
1102	1	1	26	1	NaN	0	0	51	1	0.58632	0.9	0.98093
1102	1	1	27	1	NaN	1	1	6	1	1.6281	0.5	0.66362
1102	1	1	28	1	NaN	1	1	52	1	0.64958	0.9	0.84922
1102	1	1	29	1	NaN	1	1	1	1	1.1255	0.6	1.4938
1102	1	1	30	1	NaN	0	1	18	0	1.2889	0.6	0.82506
1102	1	1	31	1	NaN	0	1	19	0	1.0319	0.6	0.82133
1102	1	1	32	1	NaN	0	1	6	0	1.0741	0.6	0.59164
1102	1	1	33	1	NaN	0	1	14	0	1.1189	0.6	0.65214
1102	1	1	34	1	NaN	0	1	7	0	3.5823	0.6	0.56248
1102	1	1	35	1	NaN	0	1	14	0	5.7682	0.5	0.58501
1102	1	1	36	1	NaN	0	0	16	1	0.7486	0.5	0.63138
1102	1	1	37	1	NaN	0	1	7	0	0.88348	0.7	0.92092
1102	1	1	38	1	NaN	0	1	2	0	0.7282	0.8	0.88037
1102	1	1	39	1	NaN	1	1	15	1	1.1589	0.6	0.90044
1102	1	1	40	1	NaN	1	1	20	1	0.85174	0.7	0.916
1102	1	1	41	2	NaN	1	1	50	1	0.79677	0.9	1.306
1102	1	1	42	2	NaN	1	1	50	1	0.86484	0.9	1.211
1102	1	1	43	2	NaN	0	0	50	1	0.61831	0.9	0.78087
1102	1	1	44	2	NaN	1	1	50	1	0.56625	0.9	0.87785
1102	1	1	45	2	NaN	1	1	50	1	0.79125	1	0.84241
1102	1	1	46	2	NaN	0	0	50	1	0.92903	0.9	0.6809
1102	1	1	47	2	NaN	1	1	30	1	0.75157	0.8	0.85293
1102	1	1	48	2	NaN	0	0	50	1	0.93412	0.9	0.66244
1102	1	1	49	2	NaN	0	1	30	0	3.2224	0.5	0.79278
1102	1	1	50	2	NaN	0	1	50	0	1.783	0.5	0.9783
1102	1	1	51	2	NaN	1	1	10	1	1.5695	0.5	0.92166
1102	1	1	52	2	NaN	0	0	70	1	1.0379	0.9	0.80318
1102	1	1	53	2	NaN	1	1	1	1	0.94066	0.7	1.4951
1102	1	1	54	2	NaN	1	1	1	1	1.0675	0.6	0.79801
1102	1	1	55	2	NaN	0	0	70	1	0.85828	1	0.78088
1102	1	1	56	2	NaN	1	1	1	1	0.97413	0.7	0.65448
1102	1	1	57	2	NaN	1	1	1	1	1.1305	0.8	0.58658
1102	1	1	58	2	NaN	1	1	1	1	1.2756	0.6	0.73716
1102	1	1	59	2	NaN	0	0	50	1	0.9677	0.9	0.48777
1102	1	1	60	2	NaN	0	1	30	0	1.9533	0.5	0.99128
1102	1	1	61	2	NaN	1	0	1	0	1.3418	0.5	0.84886
1102	1	1	62	2	NaN	0	0	50	1	0.71987	0.6	0.86602
1102	1	1	63	2	NaN	0	1	50	0	2.41	0.5	6.9113e-05
1102	1	1	64	2	NaN	0	0	70	1	0.76259	0.9	1.2482
1102	1	1	65	2	NaN	1	1	21	1	1.2599	0.9	1.0552
1102	1	1	66	2	NaN	1	0	21	0	1.2641	0.5	2.0672
1102	1	1	67	2	NaN	1	1	37	1	0.68776	1	0.8557
1102	1	1	68	2	NaN	1	1	37	1	1.324	1	0.39588
1102	1	1	69	2	NaN	0	0	70	1	0.9864	1	0.42943
1102	1	1	70	2	NaN	1	1	21	1	0.75631	1	0.40113
1102	1	1	71	2	NaN	0	0	54	1	0.89316	1	0.42146
1102	1	1	72	2	NaN	0	1	38	0	1.6336	0.5	0.54317
1102	1	1	73	2	NaN	0	0	54	1	0.74739	0.9	0.53357
1102	1	1	74	2	NaN	1	1	5	1	1.1349	0.7	0.51123
1102	1	1	75	2	NaN	1	1	1	1	1.0165	0.5	0.66471
1102	1	1	76	2	NaN	1	0	1	0	1.2178	0.5	0.40508
1102	1	1	77	2	NaN	1	1	17	1	0.86997	0.8	0.57664
1102	1	1	78	2	NaN	0	0	54	1	0.9857	0.9	0.53299
1102	1	1	79	2	NaN	0	1	38	0	1.057	0.8	0.81703
1102	1	1	80	2	NaN	1	1	17	1	1.0399	0.9	0.58102
1102	1	1	81	2	NaN	0	0	54	1	0.88868	0.8	0.56081
1102	1	1	82	2	NaN	0	0	54	1	0.9434	0.9	0.49862
1102	1	1	83	2	NaN	1	1	1	1	1.2382	1	0.69947
1102	1	1	84	2	NaN	1	1	1	1	1.6771	0.6	1.0909
1102	1	1	85	2	NaN	1	1	1	1	0.86831	0.6	0.71935
1102	1	1	86	2	NaN	1	1	1	1	0.96089	0.6	1.222
1102	1	1	87	2	NaN	1	1	1	1	2.0744	0.5	0.24037
1102	1	1	88	2	NaN	0	0	38	1	1.0651	0.9	0.54817
1102	1	1	89	2	NaN	1	1	1	1	0.71986	0.9	0.78944
1102	1	1	90	2	NaN	1	1	1	1	0.9348	0.9	0.4549
1102	1	1	91	2	NaN	0	0	22	1	0.66458	0.9	0.40314
1102	1	1	92	2	NaN	0	1	6	0	0.83064	0.9	0.48141
1102	1	1	93	2	NaN	0	0	22	1	1.139	0.8	1.398
1102	1	1	94	2	NaN	1	1	1	1	1.0794	0.8	0.53309
1102	1	1	95	2	NaN	1	0	1	0	0.91821	0.5	0.65147
1102	1	1	96	2	NaN	0	0	22	1	0.73828	0.7	0.94891
1102	1	1	97	2	NaN	0	1	14	0	1.1427	0.6	0.8492
1102	1	1	98	2	NaN	1	1	9	1	0.85348	0.9	0.93337
1102	1	1	99	2	NaN	0	1	22	0	1.2524	0.8	1.1247
1102	1	1	100	2	NaN	0	0	30	1	0.90483	0.9	1.0838
1102	1	1	101	2	NaN	0	1	30	0	1.365	0.5	1.205
1102	1	1	102	2	NaN	1	1	9	1	1.3987	0.7	0.98033
1102	1	1	103	2	NaN	0	0	38	1	0.94936	0.9	0.88025
1102	1	1	104	2	NaN	0	0	38	1	0.79624	1	0.76181
1102	1	1	105	2	NaN	1	1	1	1	1.1445	0.8	1.1397
1102	1	1	106	2	NaN	1	1	1	1	0.89298	0.9	0.85309
1102	1	1	107	2	NaN	1	1	1	1	0.90779	0.9	0.64686
1102	1	1	108	2	NaN	1	0	1	0	0.94439	0.6	2.3227
1102	1	1	109	2	NaN	1	1	9	1	1.0792	0.8	0.54902
1102	1	1	110	2	NaN	0	0	30	1	1.4089	0.5	0.44944
1102	1	1	111	2	NaN	1	1	9	1	1.0581	0.8	0.50094
1102	1	1	112	2	NaN	1	0	1	0	1.7449	0.5	0.58023
1102	1	1	113	2	NaN	1	1	9	1	0.86625	0.8	0.40507
1102	1	1	114	2	NaN	1	1	9	1	0.87326	0.8	0.45441
1102	1	1	115	2	NaN	0	1	22	0	1.1949	0.9	1.0722
1102	1	1	116	2	NaN	0	0	30	1	0.75928	0.8	0.69245
1102	1	1	117	2	NaN	1	1	1	1	1.1255	0.9	0.85373
1102	1	1	118	2	NaN	1	1	1	1	0.82033	0.7	0.59117
1102	1	1	119	2	NaN	1	1	1	1	0.9956	0.7	0.37656
1102	1	1	120	2	NaN	0	0	30	1	1.2763	0.7	0.76995
1102	1	1	121	2	NaN	1	1	1	1	1.0386	0.5	1.4598
1102	1	1	122	2	NaN	1	1	1	1	4.1555	0.5	0.98569
1102	1	1	123	2	NaN	0	0	22	1	0.99431	0.8	0.39218
1102	1	1	124	2	NaN	1	1	1	1	1.847	0.5	0.3192
1102	1	1	125	2	NaN	0	1	14	0	1.7413	0.6	1.5447
1102	1	1	126	2	NaN	1	1	1	1	1.2503	0.8	0.61875
1102	1	1	127	2	NaN	1	1	1	1	2.716	0.5	0.6502
1102	1	1	128	2	NaN	1	0	1	0	1.0248	0.8	0.49108
1102	1	1	129	2	NaN	0	1	22	0	1.0763	0.5	0.33008
1102	1	1	130	2	NaN	1	1	9	1	0.88853	0.5	0.45654
1102	1	1	131	2	NaN	0	0	30	1	0.95316	0.8	0.41525
1102	1	1	132	2	NaN	1	1	9	1	1.1259	0.5	1.0619
1102	1	1	133	2	NaN	1	1	1	1	2.33	0.5	0.53591
1102	1	1	134	2	NaN	0	0	30	1	0.85672	0.8	0.49716
1102	1	1	135	2	NaN	1	1	1	1	0.81055	0.7	0.49039
1102	1	1	136	2	NaN	0	0	22	1	1.2516	0.5	0.6279
1102	1	1	137	2	NaN	1	1	1	1	0.64259	0.8	0.50376
1102	1	1	138	2	NaN	1	0	1	0	1.2225	0.8	0.41743
1102	1	1	139	2	NaN	0	1	14	0	0.64028	0.8	0.42099
1102	1	1	140	2	NaN	0	0	22	1	0.77144	0.7	1.2836
1102	1	1	141	2	NaN	0	0	22	1	1.0399	0.8	0.77353
1102	1	1	142	2	NaN	1	1	9	1	1.1242	0.8	0.47393
1102	1	1	143	2	NaN	0	1	14	0	1.5569	0.5	0.28276
1102	1	1	144	2	NaN	0	1	22	0	1.4573	0.5	0.32975
1102	1	1	145	2	NaN	0	1	30	0	0.8165	0.6	0.74429
1102	1	1	146	2	NaN	1	1	9	1	0.7914	0.6	0.38849
1102	1	1	147	2	NaN	0	0	38	1	0.88286	0.8	0.56031
1102	1	1	148	2	NaN	0	0	38	1	1.2921	0.6	0.4048
1102	1	1	149	2	NaN	0	0	30	1	0.76884	0.6	0.39268
1102	1	1	150	2	NaN	1	1	1	1	0.77491	0.9	0.63892
1102	1	1	151	2	NaN	0	1	22	0	2.33	0.6	0.75526
1102	1	1	152	2	NaN	0	1	30	0	1.2399	0.5	0.55681
1102	1	1	153	2	NaN	0	0	38	1	0.97683	0.8	0.48913
1102	1	1	154	2	NaN	1	1	1	1	0.81812	0.6	0.42111
1102	1	1	155	2	NaN	1	1	1	1	1.5477	0.9	0.72654
1102	1	1	156	2	NaN	1	1	1	1	0.76007	0.9	0.42143
1102	1	1	157	2	NaN	1	1	1	1	0.89999	0.9	0.55885
1102	1	1	158	2	NaN	1	1	1	1	0.87717	0.9	0.59488
1102	1	1	159	2	NaN	1	1	1	1	0.77479	0.9	0.479
1102	1	1	160	2	NaN	0	0	38	1	1.6212	0.9	0.73638
1102	1	1	161	2	NaN	0	0	30	1	1.1137	0.5	0.72719
1102	1	1	162	2	NaN	1	1	1	1	1.0778	0.6	0.64366
1102	1	1	163	2	NaN	1	1	1	1	0.8235	0.8	0.51411
1102	1	1	164	2	NaN	0	1	22	0	1.0387	0.5	0.75598
1102	1	1	165	2	NaN	0	0	30	1	0.69835	0.7	1.037
1102	1	1	166	2	NaN	1	1	1	1	0.5982	0.6	0.67586
1102	1	1	167	2	NaN	1	1	1	1	0.81324	0.9	0.95693
1102	1	1	168	2	NaN	1	1	1	1	0.97162	1	0.73981
1102	1	1	169	2	NaN	0	0	30	1	1.2853	0.9	0.56543
1102	1	1	170	2	NaN	0	0	22	1	0.75369	0.7	1.407
1102	1	1	171	2	NaN	0	1	14	0	0.98947	0.8	0.38432
1102	1	1	172	2	NaN	0	0	22	1	0.68688	0.9	0.74315
1102	1	1	173	2	NaN	1	0	1	0	1.3289	0.5	0.89655
1102	1	1	174	2	NaN	1	1	5	1	0.59987	0.6	0.99687
1102	1	1	175	2	NaN	1	1	5	1	1.0517	0.7	0.73158
1102	1	1	176	2	NaN	0	1	22	0	0.95182	0.5	0.60526
1102	1	1	177	2	NaN	1	1	1	1	0.95629	0.6	0.6094
1102	1	1	178	2	NaN	1	1	1	1	1.0824	0.7	1.3603
1102	1	1	179	2	NaN	0	0	26	1	0.66861	0.9	1.1032
1102	1	1	180	2	NaN	1	1	1	1	0.76816	0.7	0.60847
1102	1	1	181	2	NaN	1	1	1	1	0.76673	0.7	0.69499
1102	1	1	182	2	NaN	1	1	1	1	0.83466	0.8	1.2405
1102	1	1	183	2	NaN	0	0	26	1	0.86877	0.9	0.62329
1102	1	1	184	2	NaN	0	1	22	0	0.90167	0.5	0.79287
1102	1	1	185	2	NaN	0	0	26	1	0.95626	0.7	0.53781
1102	1	1	186	2	NaN	0	0	26	1	0.64075	0.9	0.66993
1102	1	1	187	2	NaN	1	1	1	1	0.82331	0.7	0.37828
1102	1	1	188	2	NaN	1	1	1	1	0.75776	0.7	0.5952
1102	1	1	189	2	NaN	1	1	1	1	0.91367	0.9	0.46354
1102	1	1	190	2	NaN	0	1	22	0	0.95244	1	0.60601
1102	1	1	191	2	NaN	0	1	26	0	0.63968	0.9	0.69244
1102	1	1	192	2	NaN	1	0	1	0	0.65401	0.9	0.58978
1102	1	1	193	2	NaN	1	1	3	1	0.62037	0.8	0.71931
1102	1	1	194	2	NaN	1	1	3	1	0.85953	0.9	1.2058
1102	1	1	195	2	NaN	0	0	30	1	0.6451	0.9	0.59704
1102	1	1	196	2	NaN	1	1	1	1	0.8651	1	0.69941
1102	1	1	197	2	NaN	1	1	1	1	0.55928	0.9	0.52446
1102	1	1	198	2	NaN	1	1	1	1	0.7446	0.8	0.61963
1102	1	1	199	2	NaN	1	1	1	1	0.81804	0.6	0.50083
1102	1	1	200	2	NaN	1	1	1	1	0.8405	0.8	0.63823
1102	1	1	201	2	NaN	0	0	30	1	0.61271	0.9	0.3889
1102	1	1	202	2	NaN	0	0	26	1	0.65434	1	0.45414
1102	1	1	203	2	NaN	1	1	1	1	0.6207	0.9	0.33528
1102	1	1	204	2	NaN	0	0	22	1	0.65921	0.9	0.50197
1102	1	1	205	2	NaN	1	1	1	1	0.58307	0.8	0.60207
1102	1	1	206	2	NaN	0	1	18	0	1.1743	0.9	0.30234
1102	1	1	207	2	NaN	0	0	22	1	2.0419	0.8	0.60791
1102	1	1	208	2	NaN	0	0	22	1	1.1422	0.9	0.39336
1102	1	1	209	2	NaN	1	1	1	1	0.97026	1	0.84241
1102	1	1	210	2	NaN	0	1	18	0	0.81689	1	0.52921
1102	1	1	211	2	NaN	0	1	22	0	1.2427	0.6	0.23206
1102	1	1	212	2	NaN	0	1	26	0	1.1953	0.6	0.44892
1102	1	1	213	2	NaN	0	0	30	1	0.89837	0.7	0.87711
1102	1	1	214	2	NaN	1	0	1	0	0.64371	0.6	1.0488
1102	1	1	215	2	NaN	1	1	3	1	0.73606	0.9	0.52817
1102	1	1	216	2	NaN	0	1	30	0	0.92645	0.6	0.71859
1102	1	1	217	2	NaN	0	0	32	1	0.6771	0.8	1.0505
1102	1	1	218	2	NaN	0	0	32	1	0.80925	0.8	0.48131
1102	1	1	219	2	NaN	1	1	3	1	0.89839	0.8	0.46919
1102	1	1	220	2	NaN	1	0	1	0	0.66037	0.8	0.40668
1102	1	1	221	2	NaN	1	1	3	1	0.53053	0.8	0.27474
1102	1	1	222	2	NaN	1	1	3	1	0.84636	0.9	0.51045
1102	1	1	223	2	NaN	0	0	30	1	1.1785	0.9	0.66119
1102	1	1	224	2	NaN	1	1	1	1	0.61713	0.9	0.38527
1102	1	1	225	2	NaN	1	1	1	1	0.56244	1	0.87996
1102	1	1	226	2	NaN	0	0	28	1	0.96415	0.9	0.68959
1102	1	1	227	2	NaN	0	1	26	0	0.97615	0.7	0.36856
1102	1	1	228	2	NaN	0	1	28	0	2.9026	0.5	0.76009
1102	1	1	229	2	NaN	1	1	1	1	0.88893	0.9	0.71306
1102	1	1	230	2	NaN	0	1	30	0	0.93568	0.5	0.83213
1102	1	1	231	2	NaN	1	1	1	1	0.75336	0.5	0.66284
1102	1	1	232	2	NaN	1	0	1	0	0.85599	0.5	0.76021
1102	1	1	233	2	NaN	1	1	3	1	0.57438	0.5	0.49444
1102	1	1	234	2	NaN	1	1	3	1	0.69846	0.5	0.64565
1102	1	1	235	2	NaN	1	0	1	0	1.5318	0.5	0.48447
1102	1	1	236	2	NaN	0	0	32	1	1.0428	0.5	0.52833
1102	1	1	237	2	NaN	0	1	32	0	0.55616	0.5	0.88186
1102	1	1	238	2	NaN	0	0	34	1	0.59242	0.5	1.0458
1102	1	1	239	2	NaN	1	1	3	1	0.54586	0.9	1.3248
1102	1	1	240	2	NaN	0	0	34	1	1.2594	0.9	1.3026
1102	1	1	241	2	NaN	1	0	3	0	0.89628	0.8	0.64803
1102	1	1	242	2	NaN	0	0	32	1	0.55493	0.6	1.8564
1102	1	1	243	2	NaN	1	1	5	1	0.54082	0.7	0.34343
1102	1	1	244	2	NaN	0	0	30	1	0.83033	0.7	0.7769
1102	1	1	245	2	NaN	0	0	28	1	0.81026	0.7	0.49037
[truncated: 112,011 more rows]

## Sheet: C
1	3	2	0	0	0
1	2	3	0	1	0
3	2	1	1	1	1
1	2	3	0	1	0
3	2	1	1	1	1
3	2	1	1	1	1
3	2	1	1	1	1
1	2	3	0	1	0
3	1	2	1	0	0
1	2	3	0	1	0
1	2	3	0	1	0
3	2	1	1	1	1
3	2	1	1	1	1
3	2	1	1	1	1
1	2	3	0	1	0
1	2	3	0	1	0
1	2	3	0	1	0
3	2	1	1	1	1
3	2	1	1	1	1
3	2	1	1	1	1
1	2	3	0	1	0
3	2	1	1	1	1
3	1	2	1	0	0
3	2	1	1	1	1
3	2	1	1	1	1
1	2	3	0	1	0
3	2	1	1	1	1
3	1	2	1	0	0
3	2	1	1	1	1
3	2	1	1	1	1
3	2	1	1	1	1
3	2	1	1	1	1
1	2	3	0	1	0
3	1	2	1	0	0
1	2	3	0	1	0
1	3	2	0	0	0
3	2	1	1	1	1
3	1	2	1	0	0
3	2	1	1	1	1
3	1	2	1	0	0
3	2	1	1	1	1
3	2	1	1	1	1
1	3	2	0	0	0
3	1	2	1	0	0
3	2	1	1	1	1
1	2	3	0	1	0
2	3	1	0	0	1
3	2	1	1	1	1
3	2	1	1	1	1
3	1	2	1	0	0
3	2	1	1	1	1
1	2	3	0	1	0
3	2	1	1	1	1
3	2	1	1	1	1
3	1	2	1	0	0
3	2	1	1	1	1
3	1	2	1	0	0
3	1	2	1	0	0
3	2	1	1	1	1
3	2	1	1	1	1
3	1	2	1	0	0
3	2	1	1	1	1
3	2	1	1	1	1
3	2	1	1	1	1
3	2	1	1	1	1

## Sheet: WM
1101	29	33
1102	38	39
1103	46	45
1104	53	46
1105	43	45
1106	46	38
1107	49	48
1108	38	40
1109	37	48
1110	45	52
1111	29	42
1201	39	42
1202	47	45
1203	43	44
1204	48	45
1205	47	46
1206	24	23
1207	46	53
1208	47	48
1209	51	44
1210	37	43
1211	39	48
1212	36	46
1301	36	38
1302	48	45
1303	44	49
1304	47	47
1305	23	32
1306	46	46
1307	37	49
1308	49	49
1309	48	46
1310	26	40
1311	26	35
1312	37	42
1401	34	29
1402	43	45
1403	44	42
1404	45	36
1405	47	38
1406	51	51
1407	42	45
1408	37	37
1501	31	48
1502	41	43
1503	50	44
1504	41	42
1505	45	40
1506	41	41
1507	48	49
1508	29	43
1509	37	32
1510	40	52
1511	46	43
1512	34	45
1601	38	39
1602	44	43
1603	45	49
1604	45	53
1605	45	42
1606	43	41
1607	44	39
1608	45	32
1609	11	30
1610	42	37
